# Supplementary material for: (E)-1-(2,4-Dimethyl­quinolin-3-yl)-3-(4-methyl­phen­yl)prop-2-en-1-one
Source: Acta Crystallogr Sect E Struct Rep Online. 2012 Apr 21;68(Pt 5):o1501. doi: 10.1107/S1600536812015498 (PMC3344610; doi:10.1107/S1600536812015498)
Supplement: Supplementary file 1 [file e-68-o1501-sup1.cif]

##############################################################################
#                                                                            #
# This CIF contains the data in a paper accepted for publication in          #
# Acta Crystallographica Section E. It conforms to the requirements of       #
# Notes for Authors for Acta Crystallographica Section E, and has been       #
# peer reviewed under the auspices of the IUCr Commission on Journals.       #
#                                                                            #
# Full details of the Crystallographic Information File format               #
# are given in the paper "The Crystallographic Information File (CIF):       #
# a New Standard Archive File for Crystallography" by S. R. Hall, F. H.      #
# Allen and I. D. Brown [Acta Cryst. (1991), A47, 655-685].                  #
#                                                                            #
# The current version of the core CIF dictionary is obtainable from          #
# ftp://ftp.iucr.org/pub/cif_core.dic.                                       #
#                                                                            #
# Software is freely available for graphical display of the structure(s)     #
# in this CIF. For information consult the CIF software page                 #
# http://www.iucr.org/resources/cif/software.                                #
#                                                                            #
# This file may be used for bona fide research purposes within the           #
# scientific community so long as proper attribution is given to the journal # 
# article from which it was obtained.                                        #
#                                                                            #
##############################################################################
data_I
_audit_creation_method     SHELXL-97
_chemical_name_systematic
;
(<i>E</i>)-1-(2,4-Dimethylquinolin-3-yl)-3-(4-methylphenyl)prop-2-en-1-one
;
_chemical_name_common     ?
_chemical_formula_moiety     'C21 H19 N O'
_chemical_formula_sum     'C21 H19 N O'
_chemical_formula_iupac     'C21 H19 N O'
_chemical_formula_weight     301.37
_chemical_melting_point     ?
_symmetry_cell_setting     triclinic
_symmetry_space_group_name_H-M     'P -1'
_symmetry_space_group_name_Hall     '-P 1'
loop_
    _symmetry_equiv_pos_as_xyz
    'x, y, z'
    '-x, -y, -z'
_cell_length_a     11.4915(4)
_cell_length_b     12.0673(5)
_cell_length_c     13.0695(6)
_cell_angle_alpha     111.864(4)
_cell_angle_beta     92.141(3)
_cell_angle_gamma     93.705(3)
_cell_volume     1674.79(12)
_cell_formula_units_Z     4
_cell_measurement_reflns_used     6502
_cell_measurement_theta_min     5.1361
_cell_measurement_theta_max     73.4328
_cell_measurement_temperature     295(2)
_exptl_crystal_description     chunk
_exptl_crystal_colour     colorless
_exptl_crystal_size_max     0.48
_exptl_crystal_size_mid     0.23
_exptl_crystal_size_min     0.17
_exptl_crystal_density_diffrn     1.195
_exptl_crystal_density_meas     ?
_exptl_crystal_density_method     'not measured'
_exptl_crystal_F_000     640
_exptl_absorpt_coefficient_mu     0.568
_exptl_absorpt_correction_type     multi-scan
_exptl_absorpt_process_details
;
(CrysAlis PRO; Agilent, 2012)
;
_exptl_absorpt_correction_T_min     0.79965
_exptl_absorpt_correction_T_max     1.00000
_exptl_special_details     ?
_diffrn_ambient_temperature     295(2)
_diffrn_radiation_type     CuK\a
_diffrn_radiation_wavelength     1.54178
_diffrn_radiation_source     'Enhance (Cu) X-ray Source'
_diffrn_radiation_monochromator     graphite
_diffrn_measurement_device_type     'Agilent Xcalibur Ruby Gemini'
_diffrn_measurement_method     '\w scans'
_diffrn_detector_area_resol_mean     10.5081
_diffrn_reflns_number     11652
_diffrn_reflns_av_R_equivalents     0.0217
_diffrn_reflns_av_sigmaI/netI     0.0261
_diffrn_reflns_theta_min     5.14
_diffrn_reflns_theta_max     73.59
_diffrn_reflns_theta_full     67.50
_diffrn_measured_fraction_theta_max     0.965
_diffrn_measured_fraction_theta_full     0.999
_diffrn_reflns_limit_h_min     -12
_diffrn_reflns_limit_h_max     14
_diffrn_reflns_limit_k_min     -13
_diffrn_reflns_limit_k_max     14
_diffrn_reflns_limit_l_min     -15
_diffrn_reflns_limit_l_max     16
_diffrn_standards_number     ?
_diffrn_standards_interval_count     ?
_diffrn_standards_interval_time     ?
_diffrn_standards_decay_%     ?
_refine_special_details
;
Refinement of <i>F</i>^2^ against ALL reflections. The weighted <i>R</i>-factor
<i>wR</i> and goodness of fit <i>S</i> are based on <i>F</i>^2^, conventional
<i>R</i>-factors <i>R</i> are based on <i>F</i>, with <i>F</i> set to zero for
negative <i>F</i>^2^. The threshold expression of <i>F</i>^2^ >
\s(<i>F</i>^2^) is used only for calculating <i>R</i>-factors(gt) <i>etc</i>.
and is not relevant to the choice of reflections for refinement.
<i>R</i>-factors based on <i>F</i>^2^ are statistically about twice as large
as those based on <i>F</i>, and <i>R</i>- factors based on ALL data will be
even larger.
;
_reflns_number_total     6514
_reflns_number_gt     5419
_reflns_threshold_expression     I>2\s(I)
_refine_ls_structure_factor_coef     Fsqd
_refine_ls_matrix_type     full
_refine_ls_R_factor_all     0.0560
_refine_ls_R_factor_gt     0.0482
_refine_ls_wR_factor_gt     0.1328
_refine_ls_wR_factor_ref     0.1427
_refine_ls_goodness_of_fit_ref     1.036
_refine_ls_restrained_S_all     1.036
_refine_ls_number_reflns     6514
_refine_ls_number_parameters     423
_refine_ls_number_restraints     0
_refine_ls_hydrogen_treatment     constr
_refine_ls_weighting_scheme     calc
_refine_ls_weighting_details
         'calc w=1/[\s^2^(Fo^2^)+(0.0752P)^2^+0.1557P] where P=(Fo^2^+2Fc^2^)/3'
_atom_sites_solution_hydrogens     geom
_atom_sites_solution_primary     direct
_atom_sites_solution_secondary     difmap
_refine_ls_shift/su_max     0.000
_refine_ls_shift/su_mean     0.000
_refine_diff_density_max     0.213
_refine_diff_density_min     -0.204
_refine_ls_extinction_method     none
_refine_ls_extinction_coef     ?
loop_
    _atom_type_symbol
    _atom_type_description
    _atom_type_scat_dispersion_real
    _atom_type_scat_dispersion_imag
    _atom_type_scat_source
    'C' 'C' 0.0181 0.0091
                         'International Tables Vol C Tables 4.2.6.8 and 6.1.1.4'
    'H' 'H' 0.0000 0.0000
                         'International Tables Vol C Tables 4.2.6.8 and 6.1.1.4'
    'N' 'N' 0.0311 0.0180
                         'International Tables Vol C Tables 4.2.6.8 and 6.1.1.4'
    'O' 'O' 0.0492 0.0322
                         'International Tables Vol C Tables 4.2.6.8 and 6.1.1.4'
_computing_data_collection
;
CrysAlis PRO (Agilent, 2012)
;
_computing_cell_refinement
;
CrysAlis PRO (Agilent, 2012)
;
_computing_data_reduction
;
CrysAlis PRO (Agilent, 2012)
;
_computing_structure_solution     'SHELXS97 (Sheldrick, 2008)'
_computing_structure_refinement     'SHELXL97 (Sheldrick, 2008)'
_computing_molecular_graphics     'SHELXTL (Sheldrick, 2008)'
_computing_publication_material     'SHELXTL (Sheldrick, 2008)'
loop_
    _atom_site_type_symbol
    _atom_site_label
    _atom_site_fract_x
    _atom_site_fract_y
    _atom_site_fract_z
    _atom_site_U_iso_or_equiv
    _atom_site_adp_type
    _atom_site_calc_flag
    _atom_site_refinement_flags
    _atom_site_occupancy
    _atom_site_symmetry_multiplicity
    _atom_site_disorder_assembly
    _atom_site_disorder_group
    O O1A -0.02167(12) 0.33913(11) 0.87572(12) 0.0842(4) Uani d . 1 1 . .
    N N1A 0.30059(10) 0.22155(11) 0.72192(11) 0.0589(3) Uani d . 1 1 . .
    C C1A 0.22871(12) 0.29451(12) 0.78377(12) 0.0551(3) Uani d . 1 1 . .
    C C2A 0.26735(18) 0.36072(18) 0.90311(16) 0.0839(5) Uani d . 1 1 . .
    H H2AA 0.3476 0.3486 0.9153 0.126 Uiso calc R 1 1 . .
    H H2AB 0.2197 0.3313 0.9479 0.126 Uiso calc R 1 1 . .
    H H2AC 0.2594 0.4447 0.9226 0.126 Uiso calc R 1 1 . .
    C C3A 0.11720(11) 0.31014(11) 0.74209(12) 0.0496(3) Uani d . 1 1 . .
    C C4A 0.08194(12) 0.24848(12) 0.63295(13) 0.0546(3) Uani d . 1 1 . .
    C C5A -0.03464(16) 0.26314(19) 0.58525(18) 0.0845(6) Uani d . 1 1 . .
    H H5AA -0.0745 0.3208 0.6417 0.127 Uiso calc R 1 1 . .
    H H5AB -0.0808 0.1875 0.5578 0.127 Uiso calc R 1 1 . .
    H H5AC -0.0230 0.2904 0.5259 0.127 Uiso calc R 1 1 . .
    C C6A 0.15825(12) 0.16739(12) 0.56507(12) 0.0543(3) Uani d . 1 1 . .
    C C7A 0.13133(18) 0.09595(18) 0.45206(15) 0.0801(5) Uani d . 1 1 . .
    H H7AA 0.0606 0.1016 0.4181 0.096 Uiso calc R 1 1 . .
    C C8A 0.2077(2) 0.0190(2) 0.39237(16) 0.0922(6) Uani d . 1 1 . .
    H H8AA 0.1888 -0.0268 0.3180 0.111 Uiso calc R 1 1 . .
    C C9A 0.31316(19) 0.00816(18) 0.44144(16) 0.0827(5) Uani d . 1 1 . .
    H H9AA 0.3639 -0.0457 0.4002 0.099 Uiso calc R 1 1 . .
    C C10A 0.34264(15) 0.07544(16) 0.54893(15) 0.0706(4) Uani d . 1 1 . .
    H H10A 0.4141 0.0681 0.5806 0.085 Uiso calc R 1 1 . .
    C C11A 0.26625(12) 0.15692(12) 0.61391(12) 0.0527(3) Uani d . 1 1 . .
    C C12A 0.03454(13) 0.38482(13) 0.82204(13) 0.0571(3) Uani d . 1 1 . .
    C C13A 0.02121(13) 0.50819(12) 0.83349(14) 0.0599(4) Uani d . 1 1 . .
    H H13A -0.0376 0.5479 0.8759 0.072 Uiso calc R 1 1 . .
    C C14A 0.08865(11) 0.56689(11) 0.78652(11) 0.0501(3) Uani d . 1 1 . .
    H H14A 0.1476 0.5258 0.7455 0.060 Uiso calc R 1 1 . .
    C C15A 0.07944(11) 0.68980(11) 0.79282(11) 0.0496(3) Uani d . 1 1 . .
    C C16A 0.16480(14) 0.74252(13) 0.74872(14) 0.0634(4) Uani d . 1 1 . .
    H H16A 0.2267 0.6994 0.7161 0.076 Uiso calc R 1 1 . .
    C C17A 0.15902(16) 0.85811(14) 0.75266(15) 0.0687(4) Uani d . 1 1 . .
    H H17A 0.2169 0.8912 0.7222 0.082 Uiso calc R 1 1 . .
    C C18A 0.06895(14) 0.92528(13) 0.80099(14) 0.0619(4) Uani d . 1 1 . .
    C C19A 0.0640(2) 1.05275(15) 0.80823(19) 0.0853(6) Uani d . 1 1 . .
    H H19A 0.1350 1.0782 0.7838 0.128 Uiso calc PR 0.44(3) 1 A 1
    H H19B 0.0550 1.1041 0.8834 0.128 Uiso calc PR 0.44(3) 1 A 1
    H H19C -0.0012 1.0570 0.7621 0.128 Uiso calc PR 0.44(3) 1 A 1
    H H191 0.0725 1.0556 0.7364 0.128 Uiso d PR 0.56(3) 1 A 2
    H H192 0.1261 1.1029 0.8586 0.128 Uiso d PR 0.56(3) 1 A 2
    H H193 -0.0098 1.0808 0.8342 0.128 Uiso d PR 0.56(3) 1 A 2
    C C20A -0.01602(14) 0.87276(13) 0.84446(16) 0.0674(4) Uani d . 1 1 . .
    H H20A -0.0776 0.9164 0.8772 0.081 Uiso calc R 1 1 . .
    C C21A -0.01183(13) 0.75715(13) 0.84056(14) 0.0603(4) Uani d . 1 1 . .
    H H21A -0.0706 0.7241 0.8702 0.072 Uiso calc R 1 1 . .
    O O1B 0.72299(11) 0.56330(12) 0.81047(12) 0.0843(4) Uani d . 1 1 . .
    N N1B 0.36155(10) 0.51646(11) 0.68459(11) 0.0589(3) Uani d . 1 1 . .
    C C1B 0.45650(12) 0.52308(13) 0.74621(12) 0.0567(3) Uani d . 1 1 . .
    C C2B 0.45936(18) 0.6086(2) 0.86457(16) 0.0900(6) Uani d . 1 1 . .
    H H2BA 0.3828 0.6346 0.8816 0.135 Uiso calc R 1 1 . .
    H H2BB 0.5134 0.6767 0.8755 0.135 Uiso calc R 1 1 . .
    H H2BC 0.4838 0.5689 0.9122 0.135 Uiso calc R 1 1 . .
    C C3B 0.55180(12) 0.45371(13) 0.70469(12) 0.0536(3) Uani d . 1 1 . .
    C C4B 0.54685(13) 0.37715(13) 0.59601(13) 0.0557(3) Uani d . 1 1 . .
    C C5B 0.64755(17) 0.30462(18) 0.54707(17) 0.0809(5) Uani d . 1 1 . .
    H H5BA 0.7123 0.3262 0.6012 0.121 Uiso calc R 1 1 . .
    H H5BB 0.6705 0.3208 0.4838 0.121 Uiso calc R 1 1 . .
    H H5BC 0.6237 0.2208 0.5251 0.121 Uiso calc R 1 1 . .
    C C6B 0.44437(13) 0.36860(12) 0.52804(12) 0.0552(3) Uani d . 1 1 . .
    C C7B 0.4270(2) 0.29235(17) 0.41557(14) 0.0783(5) Uani d . 1 1 . .
    H H7BA 0.4853 0.2442 0.3816 0.094 Uiso calc R 1 1 . .
    C C8B 0.3259(2) 0.2886(2) 0.35629(16) 0.0971(7) Uani d . 1 1 . .
    H H8BA 0.3158 0.2374 0.2825 0.116 Uiso calc R 1 1 . .
    C C9B 0.2376(2) 0.3601(2) 0.40442(17) 0.0892(6) Uani d . 1 1 . .
    H H9BA 0.1692 0.3570 0.3627 0.107 Uiso calc R 1 1 . .
    C C10B 0.25089(15) 0.43406(17) 0.51173(15) 0.0703(4) Uani d . 1 1 . .
    H H10B 0.1914 0.4817 0.5434 0.084 Uiso calc R 1 1 . .
    C C11B 0.35403(12) 0.44003(13) 0.57649(12) 0.0535(3) Uani d . 1 1 . .
    C C12B 0.65846(13) 0.47068(15) 0.78172(14) 0.0616(4) Uani d . 1 1 . .
    C C13B 0.68221(13) 0.37728(15) 0.82388(14) 0.0621(4) Uani d . 1 1 . .
    H H13B 0.7542 0.3843 0.8618 0.075 Uiso calc R 1 1 . .
    C C14B 0.60828(12) 0.28281(13) 0.81199(12) 0.0542(3) Uani d . 1 1 . .
    H H14B 0.5370 0.2763 0.7732 0.065 Uiso calc R 1 1 . .
    C C15B 0.62823(12) 0.18851(13) 0.85401(11) 0.0516(3) Uani d . 1 1 . .
    C C16B 0.72983(13) 0.18898(13) 0.91628(12) 0.0569(3) Uani d . 1 1 . .
    H H16B 0.7876 0.2519 0.9333 0.068 Uiso calc R 1 1 . .
    C C17B 0.74554(13) 0.09718(14) 0.95279(12) 0.0592(3) Uani d . 1 1 . .
    H H17B 0.8137 0.0998 0.9945 0.071 Uiso calc R 1 1 . .
    C C18B 0.66212(14) 0.00097(14) 0.92884(12) 0.0591(3) Uani d . 1 1 . .
    C C19B 0.68130(18) -0.09819(16) 0.96933(16) 0.0758(5) Uani d . 1 1 . .
    H H19D 0.7311 -0.0674 1.0362 0.114 Uiso calc PR 0.65(3) 1 B 1
    H H19E 0.7175 -0.1607 0.9141 0.114 Uiso calc PR 0.65(3) 1 B 1
    H H19F 0.6075 -0.1297 0.9836 0.114 Uiso calc PR 0.65(3) 1 B 1
    H H194 0.6650 -0.0727 1.0458 0.114 Uiso d PR 0.35(3) 1 B 2
    H H195 0.7610 -0.1176 0.9611 0.114 Uiso d PR 0.35(3) 1 B 2
    H H196 0.6301 -0.1677 0.9269 0.114 Uiso d PR 0.35(3) 1 B 2
    C C20B 0.56134(14) 0.00074(15) 0.86715(14) 0.0653(4) Uani d . 1 1 . .
    H H20B 0.5042 -0.0628 0.8496 0.078 Uiso calc R 1 1 . .
    C C21B 0.54392(13) 0.09288(15) 0.83106(13) 0.0608(4) Uani d . 1 1 . .
    H H21B 0.4748 0.0909 0.7908 0.073 Uiso calc R 1 1 . .
loop_
    _atom_site_aniso_label
    _atom_site_aniso_U_11
    _atom_site_aniso_U_22
    _atom_site_aniso_U_33
    _atom_site_aniso_U_12
    _atom_site_aniso_U_13
    _atom_site_aniso_U_23
    O1A 0.0898(8) 0.0635(7) 0.1166(10) 0.0178(6) 0.0478(8) 0.0481(7)
    N1A 0.0482(6) 0.0585(7) 0.0682(8) 0.0098(5) -0.0016(5) 0.0214(6)
    C1A 0.0543(7) 0.0464(7) 0.0622(8) 0.0029(6) 0.0003(6) 0.0181(6)
    C2A 0.0833(12) 0.0790(12) 0.0706(11) 0.0091(9) -0.0132(9) 0.0078(9)
    C3A 0.0494(7) 0.0361(6) 0.0656(8) 0.0043(5) 0.0062(6) 0.0215(6)
    C4A 0.0485(7) 0.0475(7) 0.0695(9) 0.0080(5) 0.0000(6) 0.0237(6)
    C5A 0.0623(9) 0.0856(12) 0.0977(14) 0.0237(9) -0.0118(9) 0.0243(10)
    C6A 0.0566(7) 0.0484(7) 0.0594(8) 0.0092(6) 0.0007(6) 0.0215(6)
    C7A 0.0861(12) 0.0806(12) 0.0641(10) 0.0207(9) -0.0089(8) 0.0152(9)
    C8A 0.1153(16) 0.0880(13) 0.0602(10) 0.0281(12) 0.0048(10) 0.0096(9)
    C9A 0.0950(13) 0.0779(11) 0.0755(11) 0.0350(10) 0.0266(10) 0.0227(9)
    C10A 0.0642(9) 0.0734(10) 0.0794(11) 0.0261(8) 0.0158(8) 0.0302(9)
    C11A 0.0509(7) 0.0482(7) 0.0617(8) 0.0095(5) 0.0065(6) 0.0227(6)
    C12A 0.0561(7) 0.0463(7) 0.0730(9) 0.0067(6) 0.0140(7) 0.0257(7)
    C13A 0.0624(8) 0.0446(7) 0.0752(9) 0.0161(6) 0.0235(7) 0.0220(7)
    C14A 0.0508(7) 0.0425(6) 0.0559(7) 0.0105(5) 0.0089(5) 0.0157(6)
    C15A 0.0524(7) 0.0406(6) 0.0545(7) 0.0069(5) 0.0036(5) 0.0159(5)
    C16A 0.0701(9) 0.0513(8) 0.0729(9) 0.0132(7) 0.0212(7) 0.0253(7)
    C17A 0.0810(10) 0.0564(8) 0.0768(10) 0.0030(7) 0.0147(8) 0.0338(8)
    C18A 0.0732(9) 0.0438(7) 0.0702(9) 0.0051(6) -0.0102(7) 0.0244(7)
    C19A 0.1032(14) 0.0499(9) 0.1084(15) 0.0054(9) -0.0141(11) 0.0383(10)
    C20A 0.0604(8) 0.0468(7) 0.0932(12) 0.0154(6) 0.0052(8) 0.0225(8)
    C21A 0.0531(7) 0.0470(7) 0.0823(10) 0.0083(6) 0.0102(7) 0.0247(7)
    O1B 0.0694(7) 0.0830(8) 0.1104(10) -0.0131(6) -0.0198(7) 0.0531(8)
    N1B 0.0501(6) 0.0602(7) 0.0635(7) 0.0104(5) 0.0081(5) 0.0186(6)
    C1B 0.0523(7) 0.0540(8) 0.0599(8) 0.0042(6) 0.0050(6) 0.0168(6)
    C2B 0.0788(12) 0.0902(13) 0.0716(11) 0.0114(10) 0.0026(9) -0.0038(10)
    C3B 0.0509(7) 0.0525(7) 0.0625(8) 0.0060(6) 0.0049(6) 0.0270(6)
    C4B 0.0611(8) 0.0504(7) 0.0640(8) 0.0143(6) 0.0143(6) 0.0285(6)
    C5B 0.0856(12) 0.0815(12) 0.0867(12) 0.0396(10) 0.0285(10) 0.0370(10)
    C6B 0.0696(8) 0.0479(7) 0.0537(7) 0.0072(6) 0.0091(6) 0.0247(6)
    C7B 0.1086(14) 0.0711(11) 0.0556(9) 0.0200(10) 0.0122(9) 0.0214(8)
    C8B 0.1334(19) 0.0982(15) 0.0518(9) 0.0051(14) -0.0100(11) 0.0214(10)
    C9B 0.0911(13) 0.1104(16) 0.0705(11) -0.0019(12) -0.0183(10) 0.0430(11)
    C10B 0.0625(9) 0.0837(11) 0.0719(10) 0.0036(8) -0.0019(7) 0.0385(9)
    C11B 0.0541(7) 0.0531(7) 0.0574(8) 0.0019(6) 0.0044(6) 0.0260(6)
    C12B 0.0516(7) 0.0651(9) 0.0732(9) 0.0038(7) 0.0019(7) 0.0323(8)
    C13B 0.0495(7) 0.0686(9) 0.0739(10) 0.0077(6) -0.0026(6) 0.0335(8)
    C14B 0.0484(7) 0.0607(8) 0.0552(7) 0.0123(6) 0.0045(6) 0.0223(6)
    C15B 0.0509(7) 0.0551(7) 0.0480(7) 0.0111(6) 0.0086(5) 0.0169(6)
    C16B 0.0554(7) 0.0532(7) 0.0601(8) 0.0068(6) 0.0009(6) 0.0188(6)
    C17B 0.0604(8) 0.0585(8) 0.0576(8) 0.0136(6) -0.0001(6) 0.0197(7)
    C18B 0.0666(8) 0.0575(8) 0.0552(8) 0.0148(7) 0.0117(6) 0.0213(7)
    C19B 0.0890(12) 0.0681(10) 0.0785(11) 0.0127(9) 0.0103(9) 0.0357(9)
    C20B 0.0628(8) 0.0626(9) 0.0718(10) -0.0020(7) 0.0057(7) 0.0276(8)
    C21B 0.0516(7) 0.0703(9) 0.0621(8) 0.0043(6) 0.0021(6) 0.0271(7)
_geom_special_details
;
All e.s.d.'s (except the e.s.d. in the dihedral angle between two l.s. planes)
are estimated using the full covariance matrix. The cell e.s.d.'s are taken
into account individually in the estimation of e.s.d.'s in distances, angles
and torsion angles; correlations between e.s.d.'s in cell parameters are only
used when they are defined by crystal symmetry. An approximate (isotropic)
treatment of cell e.s.d.'s is used for estimating e.s.d.'s involving l.s.
planes.
;
loop_
    _geom_bond_atom_site_label_1
    _geom_bond_atom_site_label_2
    _geom_bond_site_symmetry_2
    _geom_bond_distance
    _geom_bond_publ_flag
    O1A C12A . 1.2204(18) ?
    N1A C1A . 1.3132(19) ?
    N1A C11A . 1.3621(19) ?
    C1A C3A . 1.4248(19) ?
    C1A C2A . 1.497(2) ?
    C2A H2AA . 0.9600 ?
    C2A H2AB . 0.9600 ?
    C2A H2AC . 0.9600 ?
    C3A C4A . 1.371(2) ?
    C3A C12A . 1.5132(19) ?
    C4A C6A . 1.427(2) ?
    C4A C5A . 1.505(2) ?
    C5A H5AA . 0.9600 ?
    C5A H5AB . 0.9600 ?
    C5A H5AC . 0.9600 ?
    C6A C11A . 1.409(2) ?
    C6A C7A . 1.415(2) ?
    C7A C8A . 1.363(3) ?
    C7A H7AA . 0.9300 ?
    C8A C9A . 1.387(3) ?
    C8A H8AA . 0.9300 ?
    C9A C10A . 1.352(3) ?
    C9A H9AA . 0.9300 ?
    C10A C11A . 1.416(2) ?
    C10A H10A . 0.9300 ?
    C12A C13A . 1.4586(19) ?
    C13A C14A . 1.330(2) ?
    C13A H13A . 0.9300 ?
    C14A C15A . 1.4656(18) ?
    C14A H14A . 0.9300 ?
    C15A C21A . 1.3897(19) ?
    C15A C16A . 1.391(2) ?
    C16A C17A . 1.383(2) ?
    C16A H16A . 0.9300 ?
    C17A C18A . 1.380(2) ?
    C17A H17A . 0.9300 ?
    C18A C20A . 1.381(2) ?
    C18A C19A . 1.511(2) ?
    C19A H19A . 0.9600 ?
    C19A H19B . 0.9600 ?
    C19A H19C . 0.9600 ?
    C19A H191 . 0.9601 ?
    C19A H192 . 0.9600 ?
    C19A H193 . 0.9599 ?
    C20A C21A . 1.381(2) ?
    C20A H20A . 0.9300 ?
    C21A H21A . 0.9300 ?
    O1B C12B . 1.225(2) ?
    N1B C1B . 1.3118(19) ?
    N1B C11B . 1.3653(19) ?
    C1B C3B . 1.421(2) ?
    C1B C2B . 1.504(2) ?
    C2B H2BA . 0.9600 ?
    C2B H2BB . 0.9600 ?
    C2B H2BC . 0.9600 ?
    C3B C4B . 1.373(2) ?
    C3B C12B . 1.510(2) ?
    C4B C6B . 1.423(2) ?
    C4B C5B . 1.511(2) ?
    C5B H5BA . 0.9600 ?
    C5B H5BB . 0.9600 ?
    C5B H5BC . 0.9600 ?
    C6B C11B . 1.407(2) ?
    C6B C7B . 1.412(2) ?
    C7B C8B . 1.361(3) ?
    C7B H7BA . 0.9300 ?
    C8B C9B . 1.388(3) ?
    C8B H8BA . 0.9300 ?
    C9B C10B . 1.350(3) ?
    C9B H9BA . 0.9300 ?
    C10B C11B . 1.412(2) ?
    C10B H10B . 0.9300 ?
    C12B C13B . 1.463(2) ?
    C13B C14B . 1.334(2) ?
    C13B H13B . 0.9300 ?
    C14B C15B . 1.462(2) ?
    C14B H14B . 0.9300 ?
    C15B C21B . 1.391(2) ?
    C15B C16B . 1.397(2) ?
    C16B C17B . 1.379(2) ?
    C16B H16B . 0.9300 ?
    C17B C18B . 1.388(2) ?
    C17B H17B . 0.9300 ?
    C18B C20B . 1.385(2) ?
    C18B C19B . 1.502(2) ?
    C19B H19D . 0.9600 ?
    C19B H19E . 0.9600 ?
    C19B H19F . 0.9600 ?
    C19B H194 . 0.9600 ?
    C19B H195 . 0.9599 ?
    C19B H196 . 0.9600 ?
    C20B C21B . 1.382(2) ?
    C20B H20B . 0.9300 ?
    C21B H21B . 0.9300 ?
loop_
    _geom_angle_atom_site_label_1
    _geom_angle_atom_site_label_2
    _geom_angle_atom_site_label_3
    _geom_angle_site_symmetry_1
    _geom_angle_site_symmetry_3
    _geom_angle
    _geom_angle_publ_flag
    C1A N1A C11A . . 118.55(12) ?
    N1A C1A C3A . . 122.70(13) ?
    N1A C1A C2A . . 117.16(14) ?
    C3A C1A C2A . . 120.13(14) ?
    C1A C2A H2AA . . 109.5 ?
    C1A C2A H2AB . . 109.5 ?
    H2AA C2A H2AB . . 109.5 ?
    C1A C2A H2AC . . 109.5 ?
    H2AA C2A H2AC . . 109.5 ?
    H2AB C2A H2AC . . 109.5 ?
    C4A C3A C1A . . 119.84(12) ?
    C4A C3A C12A . . 120.88(12) ?
    C1A C3A C12A . . 118.97(13) ?
    C3A C4A C6A . . 118.14(12) ?
    C3A C4A C5A . . 121.59(14) ?
    C6A C4A C5A . . 120.26(14) ?
    C4A C5A H5AA . . 109.5 ?
    C4A C5A H5AB . . 109.5 ?
    H5AA C5A H5AB . . 109.5 ?
    C4A C5A H5AC . . 109.5 ?
    H5AA C5A H5AC . . 109.5 ?
    H5AB C5A H5AC . . 109.5 ?
    C11A C6A C7A . . 118.12(14) ?
    C11A C6A C4A . . 117.95(13) ?
    C7A C6A C4A . . 123.92(14) ?
    C8A C7A C6A . . 120.88(17) ?
    C8A C7A H7AA . . 119.6 ?
    C6A C7A H7AA . . 119.6 ?
    C7A C8A C9A . . 120.62(18) ?
    C7A C8A H8AA . . 119.7 ?
    C9A C8A H8AA . . 119.7 ?
    C10A C9A C8A . . 120.38(16) ?
    C10A C9A H9AA . . 119.8 ?
    C8A C9A H9AA . . 119.8 ?
    C9A C10A C11A . . 120.90(16) ?
    C9A C10A H10A . . 119.5 ?
    C11A C10A H10A . . 119.5 ?
    N1A C11A C6A . . 122.79(13) ?
    N1A C11A C10A . . 118.11(13) ?
    C6A C11A C10A . . 119.10(14) ?
    O1A C12A C13A . . 120.78(14) ?
    O1A C12A C3A . . 118.55(12) ?
    C13A C12A C3A . . 120.66(12) ?
    C14A C13A C12A . . 123.47(13) ?
    C14A C13A H13A . . 118.3 ?
    C12A C13A H13A . . 118.3 ?
    C13A C14A C15A . . 126.58(12) ?
    C13A C14A H14A . . 116.7 ?
    C15A C14A H14A . . 116.7 ?
    C21A C15A C16A . . 117.72(13) ?
    C21A C15A C14A . . 123.02(12) ?
    C16A C15A C14A . . 119.26(12) ?
    C17A C16A C15A . . 121.02(14) ?
    C17A C16A H16A . . 119.5 ?
    C15A C16A H16A . . 119.5 ?
    C18A C17A C16A . . 121.22(15) ?
    C18A C17A H17A . . 119.4 ?
    C16A C17A H17A . . 119.4 ?
    C17A C18A C20A . . 117.75(13) ?
    C17A C18A C19A . . 121.40(16) ?
    C20A C18A C19A . . 120.84(16) ?
    C18A C19A H19A . . 109.5 ?
    C18A C19A H19B . . 109.5 ?
    C18A C19A H19C . . 109.5 ?
    C18A C19A H191 . . 109.5 ?
    C18A C19A H192 . . 109.5 ?
    H191 C19A H192 . . 109.5 ?
    C18A C19A H193 . . 109.5 ?
    H191 C19A H193 . . 109.5 ?
    H192 C19A H193 . . 109.5 ?
    C21A C20A C18A . . 121.71(14) ?
    C21A C20A H20A . . 119.1 ?
    C18A C20A H20A . . 119.1 ?
    C20A C21A C15A . . 120.59(14) ?
    C20A C21A H21A . . 119.7 ?
    C15A C21A H21A . . 119.7 ?
    C1B N1B C11B . . 118.75(12) ?
    N1B C1B C3B . . 122.47(13) ?
    N1B C1B C2B . . 116.23(14) ?
    C3B C1B C2B . . 121.30(14) ?
    C1B C2B H2BA . . 109.5 ?
    C1B C2B H2BB . . 109.5 ?
    H2BA C2B H2BB . . 109.5 ?
    C1B C2B H2BC . . 109.5 ?
    H2BA C2B H2BC . . 109.5 ?
    H2BB C2B H2BC . . 109.5 ?
    C4B C3B C1B . . 119.88(13) ?
    C4B C3B C12B . . 121.83(13) ?
    C1B C3B C12B . . 118.24(13) ?
    C3B C4B C6B . . 118.39(13) ?
    C3B C4B C5B . . 121.84(15) ?
    C6B C4B C5B . . 119.76(14) ?
    C4B C5B H5BA . . 109.5 ?
    C4B C5B H5BB . . 109.5 ?
    H5BA C5B H5BB . . 109.5 ?
    C4B C5B H5BC . . 109.5 ?
    H5BA C5B H5BC . . 109.5 ?
    H5BB C5B H5BC . . 109.5 ?
    C11B C6B C7B . . 117.93(15) ?
    C11B C6B C4B . . 117.77(13) ?
    C7B C6B C4B . . 124.30(15) ?
    C8B C7B C6B . . 120.77(19) ?
    C8B C7B H7BA . . 119.6 ?
    C6B C7B H7BA . . 119.6 ?
    C7B C8B C9B . . 120.97(18) ?
    C7B C8B H8BA . . 119.5 ?
    C9B C8B H8BA . . 119.5 ?
    C10B C9B C8B . . 120.01(18) ?
    C10B C9B H9BA . . 120.0 ?
    C8B C9B H9BA . . 120.0 ?
    C9B C10B C11B . . 120.87(18) ?
    C9B C10B H10B . . 119.6 ?
    C11B C10B H10B . . 119.6 ?
    N1B C11B C6B . . 122.73(13) ?
    N1B C11B C10B . . 117.81(14) ?
    C6B C11B C10B . . 119.46(14) ?
    O1B C12B C13B . . 120.41(14) ?
    O1B C12B C3B . . 120.02(14) ?
    C13B C12B C3B . . 119.55(13) ?
    C14B C13B C12B . . 124.80(14) ?
    C14B C13B H13B . . 117.6 ?
    C12B C13B H13B . . 117.6 ?
    C13B C14B C15B . . 126.41(13) ?
    C13B C14B H14B . . 116.8 ?
    C15B C14B H14B . . 116.8 ?
    C21B C15B C16B . . 117.63(14) ?
    C21B C15B C14B . . 119.55(13) ?
    C16B C15B C14B . . 122.81(13) ?
    C17B C16B C15B . . 120.76(14) ?
    C17B C16B H16B . . 119.6 ?
    C15B C16B H16B . . 119.6 ?
    C16B C17B C18B . . 121.68(14) ?
    C16B C17B H17B . . 119.2 ?
    C18B C17B H17B . . 119.2 ?
    C20B C18B C17B . . 117.47(14) ?
    C20B C18B C19B . . 121.82(15) ?
    C17B C18B C19B . . 120.72(15) ?
    C18B C19B H19D . . 109.5 ?
    C18B C19B H19E . . 109.5 ?
    C18B C19B H19F . . 109.5 ?
    C18B C19B H194 . . 109.5 ?
    C18B C19B H195 . . 109.5 ?
    H194 C19B H195 . . 109.5 ?
    C18B C19B H196 . . 109.5 ?
    H194 C19B H196 . . 109.5 ?
    H195 C19B H196 . . 109.5 ?
    C21B C20B C18B . . 121.45(15) ?
    C21B C20B H20B . . 119.3 ?
    C18B C20B H20B . . 119.3 ?
    C20B C21B C15B . . 121.00(14) ?
    C20B C21B H21B . . 119.5 ?
    C15B C21B H21B . . 119.5 ?
loop_
    _geom_torsion_atom_site_label_1
    _geom_torsion_atom_site_label_2
    _geom_torsion_atom_site_label_3
    _geom_torsion_atom_site_label_4
    _geom_torsion_site_symmetry_1
    _geom_torsion_site_symmetry_2
    _geom_torsion_site_symmetry_3
    _geom_torsion_site_symmetry_4
    _geom_torsion
    _geom_torsion_publ_flag
    C11A N1A C1A C3A . . . . -1.0(2) ?
    C11A N1A C1A C2A . . . . 177.76(15) ?
    N1A C1A C3A C4A . . . . -0.7(2) ?
    C2A C1A C3A C4A . . . . -179.44(15) ?
    N1A C1A C3A C12A . . . . 172.93(13) ?
    C2A C1A C3A C12A . . . . -5.8(2) ?
    C1A C3A C4A C6A . . . . 1.7(2) ?
    C12A C3A C4A C6A . . . . -171.85(12) ?
    C1A C3A C4A C5A . . . . -179.44(15) ?
    C12A C3A C4A C5A . . . . 7.0(2) ?
    C3A C4A C6A C11A . . . . -1.0(2) ?
    C5A C4A C6A C11A . . . . -179.88(15) ?
    C3A C4A C6A C7A . . . . 178.27(15) ?
    C5A C4A C6A C7A . . . . -0.6(2) ?
    C11A C6A C7A C8A . . . . 0.2(3) ?
    C4A C6A C7A C8A . . . . -179.05(18) ?
    C6A C7A C8A C9A . . . . 0.6(4) ?
    C7A C8A C9A C10A . . . . -1.1(4) ?
    C8A C9A C10A C11A . . . . 0.8(3) ?
    C1A N1A C11A C6A . . . . 1.7(2) ?
    C1A N1A C11A C10A . . . . -177.83(14) ?
    C7A C6A C11A N1A . . . . 179.97(15) ?
    C4A C6A C11A N1A . . . . -0.7(2) ?
    C7A C6A C11A C10A . . . . -0.5(2) ?
    C4A C6A C11A C10A . . . . 178.82(13) ?
    C9A C10A C11A N1A . . . . 179.55(17) ?
    C9A C10A C11A C6A . . . . 0.0(3) ?
    C4A C3A C12A O1A . . . . 93.91(19) ?
    C1A C3A C12A O1A . . . . -79.67(19) ?
    C4A C3A C12A C13A . . . . -85.26(18) ?
    C1A C3A C12A C13A . . . . 101.16(17) ?
    O1A C12A C13A C14A . . . . 172.52(17) ?
    C3A C12A C13A C14A . . . . -8.3(3) ?
    C12A C13A C14A C15A . . . . 178.97(14) ?
    C13A C14A C15A C21A . . . . -7.3(2) ?
    C13A C14A C15A C16A . . . . 173.14(16) ?
    C21A C15A C16A C17A . . . . 0.2(2) ?
    C14A C15A C16A C17A . . . . 179.76(15) ?
    C15A C16A C17A C18A . . . . 0.4(3) ?
    C16A C17A C18A C20A . . . . -0.6(3) ?
    C16A C17A C18A C19A . . . . 178.33(17) ?
    C17A C18A C20A C21A . . . . 0.2(3) ?
    C19A C18A C20A C21A . . . . -178.73(16) ?
    C18A C20A C21A C15A . . . . 0.4(3) ?
    C16A C15A C21A C20A . . . . -0.6(2) ?
    C14A C15A C21A C20A . . . . 179.86(15) ?
    C11B N1B C1B C3B . . . . 0.0(2) ?
    C11B N1B C1B C2B . . . . -179.83(15) ?
    N1B C1B C3B C4B . . . . 0.7(2) ?
    C2B C1B C3B C4B . . . . -179.50(16) ?
    N1B C1B C3B C12B . . . . 178.29(13) ?
    C2B C1B C3B C12B . . . . -1.9(2) ?
    C1B C3B C4B C6B . . . . -0.8(2) ?
    C12B C3B C4B C6B . . . . -178.34(13) ?
    C1B C3B C4B C5B . . . . 177.93(14) ?
    C12B C3B C4B C5B . . . . 0.4(2) ?
    C3B C4B C6B C11B . . . . 0.33(19) ?
    C5B C4B C6B C11B . . . . -178.44(13) ?
    C3B C4B C6B C7B . . . . -179.03(14) ?
    C5B C4B C6B C7B . . . . 2.2(2) ?
    C11B C6B C7B C8B . . . . 0.1(3) ?
    C4B C6B C7B C8B . . . . 179.43(18) ?
    C6B C7B C8B C9B . . . . 0.5(3) ?
    C7B C8B C9B C10B . . . . -0.5(4) ?
    C8B C9B C10B C11B . . . . 0.0(3) ?
    C1B N1B C11B C6B . . . . -0.5(2) ?
    C1B N1B C11B C10B . . . . 179.82(14) ?
    C7B C6B C11B N1B . . . . 179.75(14) ?
    C4B C6B C11B N1B . . . . 0.4(2) ?
    C7B C6B C11B C10B . . . . -0.6(2) ?
    C4B C6B C11B C10B . . . . -179.99(13) ?
    C9B C10B C11B N1B . . . . -179.75(16) ?
    C9B C10B C11B C6B . . . . 0.6(2) ?
    C4B C3B C12B O1B . . . . 106.73(19) ?
    C1B C3B C12B O1B . . . . -70.8(2) ?
    C4B C3B C12B C13B . . . . -74.90(19) ?
    C1B C3B C12B C13B . . . . 107.53(17) ?
    O1B C12B C13B C14B . . . . 168.76(17) ?
    C3B C12B C13B C14B . . . . -9.6(3) ?
    C12B C13B C14B C15B . . . . -179.21(14) ?
    C13B C14B C15B C21B . . . . -177.55(15) ?
    C13B C14B C15B C16B . . . . 1.9(2) ?
    C21B C15B C16B C17B . . . . 0.4(2) ?
    C14B C15B C16B C17B . . . . -179.05(13) ?
    C15B C16B C17B C18B . . . . 0.4(2) ?
    C16B C17B C18B C20B . . . . -0.4(2) ?
    C16B C17B C18B C19B . . . . 179.86(14) ?
    C17B C18B C20B C21B . . . . -0.3(2) ?
    C19B C18B C20B C21B . . . . 179.41(15) ?
    C18B C20B C21B C15B . . . . 1.1(2) ?
    C16B C15B C21B C20B . . . . -1.1(2) ?
    C14B C15B C21B C20B . . . . 178.35(14) ?
loop_
    _geom_hbond_atom_site_label_D
    _geom_hbond_atom_site_label_H
    _geom_hbond_atom_site_label_A
    _geom_hbond_site_symmetry_A
    _geom_hbond_distance_DH
    _geom_hbond_distance_HA
    _geom_hbond_distance_DA
    _geom_hbond_angle_DHA
    C16B H16B O1A 1_655 0.93 2.63 3.4465(19) 147.5
data_global
_journal_date_recd_electronic     2012-04-02
_journal_date_accepted     2012-04-10
_journal_name_full     'Acta Crystallographica, Section E'
_journal_year     2012
_journal_volume     68
_journal_issue      5
_journal_page_first     o1501
_journal_page_last     o1501
_journal_paper_category     QO
_journal_paper_doi     10.1107/S1600536812015498
_journal_coeditor_code     HG5205
_publ_contact_author_name     'Ray J. Butcher'
_publ_contact_author_address
;
Department of Chemistry
Howard University
525 College Street, NW
Washington, DC 2059
USA
;
_publ_contact_author_email     'rbutcher99@yahoo.com'
_publ_contact_author_fax     '202-806-5442'
_publ_contact_author_phone     '202-806-9892'
_publ_section_title
;
(<i>E</i>)-1-(2,4-Dimethylquinolin-3-yl)-3-(4-methylphenyl)prop-2-en-1-one
;
loop_
    _publ_author_name
    _publ_author_footnote
    _publ_author_address
    'Prasath, R.' ?
;
Department of Chemistry,
Birla Institute of Technology and Science (BITS), Pilani -- K. K. Birla Goa
Campus,
Zuarinagar,
Goa 403 726,
India
;
    'Bhavana, P.' .
;
Department of Chemistry,
Birla Institute of Technology and Science (BITS), Pilani -- K. K. Birla Goa
Campus,
Zuarinagar,
Goa 403 726,
India
;
    'Butcher, Ray J.' .
;
Department of Chemistry
Howard University
525 College Street, NW
Washington, DC 2059
USA
;
