# Supplementary material for: (E)-1-(2,4-Dimethyl­quinolin-3-yl)-3-(4-methyl­phen­yl)prop-2-en-1-one
Source: Acta Crystallogr Sect E Struct Rep Online. 2012 Apr 21;68(Pt 5):o1501. doi: 10.1107/S1600536812015498 (PMC3344610; doi:10.1107/S1600536812015498)
Supplement: Supplementary file 2 [file e-68-o1501-Isup2.hkl]

# 
# h,k,l, Fc-squared, Fo-squared, sigma(Fo-squared) and status flag 
# 
data_I
_shelx_title '                                   rp-ch51a in P-1' 
_shelx_refln_list_code          4 
_shelx_F_calc_maximum      139.99 
_exptl_crystal_F_000       640.00 
_reflns_d_resolution_high  0.8036 
 
loop_ 
 _symmetry_equiv_pos_as_xyz 
 'x, y, z' 
 '-x, -y, -z' 
 
_cell_length_a    11.4915 
_cell_length_b    12.0673 
_cell_length_c    13.0695 
_cell_angle_alpha 111.864 
_cell_angle_beta   92.141 
_cell_angle_gamma  93.705 
 
_shelx_F_squared_multiplier     1.000 
 
loop_ 
 _refln_index_h 
 _refln_index_k 
 _refln_index_l 
 _refln_F_squared_calc 
 _refln_F_squared_meas 
 _refln_F_squared_sigma 
 _refln_observed_status 
   2   0   0       19.93       15.83      0.91 o 
   3   0   0     6803.95     6002.19     31.87 o 
   4   0   0      613.31      523.12     10.83 o 
   5   0   0      246.33      258.18      8.83 o 
   6   0   0       13.92        7.18      1.64 o 
   7   0   0       50.26       50.07      4.61 o 
   8   0   0        8.93       12.38      2.52 o 
   9   0   0      127.62      129.40      3.14 o 
  10   0   0      302.42      291.36      5.93 o 
  11   0   0      161.55      160.64      4.70 o 
  12   0   0        0.50       -0.71      0.79 o 
  13   0   0        9.39       10.69      1.38 o 
  14   0   0        0.94        1.47      0.47 o 
 -13   1   0        0.08        0.46      0.52 o 
 -12   1   0       16.58       16.34      1.36 o 
 -11   1   0       32.31       32.40      1.98 o 
 -10   1   0      191.09      193.67      4.81 o 
  -9   1   0       96.86       95.49      2.96 o 
  -8   1   0       15.89       16.74      2.92 o 
  -7   1   0       36.48       33.92      3.87 o 
  -6   1   0       79.82       69.42      5.02 o 
  -5   1   0        3.68       15.23      2.10 o 
  -4   1   0        0.21        2.92      0.95 o 
  -3   1   0     2977.84     2812.41     22.21 o 
  -2   1   0      269.32      251.16      5.48 o 
  -1   1   0     4399.45     3665.55     15.79 o 
   1   1   0        2.45        6.22      2.55 o 
   2   1   0     1526.80     1367.05     14.77 o 
   3   1   0      506.05      510.39     10.13 o 
   4   1   0     1270.83     1250.41     12.74 o 
   5   1   0      101.55      104.77      6.22 o 
   6   1   0      465.67      498.84     10.27 o 
   7   1   0       57.22       67.83      5.65 o 
   8   1   0       72.80       70.46      2.42 o 
   9   1   0       15.27       16.61      0.82 o 
  10   1   0       24.33       27.70      1.25 o 
  11   1   0       41.15       40.89      3.12 o 
  12   1   0        4.59        3.04      0.87 o 
  13   1   0        0.16        0.34      0.57 o 
  14   1   0        1.85        1.23      0.43 o 
 -13   2   0        0.83        1.39      0.64 o 
 -12   2   0        5.34        4.56      0.72 o 
 -11   2   0       34.47       35.28      1.95 o 
 -10   2   0       66.99       66.28      2.80 o 
  -9   2   0       55.73       56.71      2.28 o 
  -8   2   0      188.00      191.95      9.92 o 
  -7   2   0      154.32      141.94      8.01 o 
  -6   2   0        2.40        2.49      1.29 o 
  -5   2   0      862.63      814.56     16.13 o 
  -4   2   0      577.98      619.73     12.61 o 
  -3   2   0     2617.45     2376.79     21.56 o 
  -2   2   0       20.97       27.52      1.98 o 
  -1   2   0     3013.29     2791.68     20.01 o 
   0   2   0      111.42      107.57      3.22 o 
   1   2   0     1737.65     1663.80     14.83 o 
   2   2   0       98.97       84.01      2.35 o 
   3   2   0     1634.18     1630.14      6.37 o 
   4   2   0      344.96      302.79      6.82 o 
   5   2   0       61.65       67.78      5.27 o 
   6   2   0       67.53       72.03      6.01 o 
   7   2   0      761.69      794.99     14.74 o 
   8   2   0        5.89        6.79      0.60 o 
   9   2   0      271.50      271.72      3.33 o 
  10   2   0      192.86      194.59      4.79 o 
  11   2   0        5.73        5.26      1.19 o 
  12   2   0        0.96        1.06      0.56 o 
  13   2   0       30.76       29.51      2.05 o 
 -13   3   0        0.20        0.26      0.26 o 
 -12   3   0        5.64        5.04      0.74 o 
 -11   3   0       77.78       89.62      3.43 o 
 -10   3   0       18.11       17.12      1.43 o 
  -9   3   0      482.26      473.48      8.75 o 
  -8   3   0       11.01        8.15      1.13 o 
  -7   3   0      246.76      239.08     10.59 o 
  -6   3   0      138.08      133.19      7.39 o 
  -5   3   0      271.25      327.89     10.61 o 
  -4   3   0      476.21      425.12     10.92 o 
  -3   3   0      312.00      297.04      8.03 o 
  -2   3   0      333.13      338.65      7.76 o 
  -1   3   0      381.20      398.57      7.84 o 
   0   3   0     1215.54     1103.33     11.22 o 
   1   3   0      586.06      616.25     10.01 o 
   2   3   0      269.31      308.26     12.91 o 
   3   3   0      392.59      352.89      7.23 o 
   4   3   0      107.98      107.49      4.44 o 
   5   3   0      145.80      158.25      8.38 o 
   6   3   0      860.13      921.14     22.55 o 
   7   3   0        0.13        2.11      1.10 o 
   8   3   0      673.77      694.66      5.70 o 
   9   3   0        5.62        5.41      0.68 o 
  10   3   0       19.90       20.75      1.25 o 
  11   3   0       62.68       71.14      2.73 o 
  12   3   0        3.15        5.29      0.74 o 
  13   3   0        0.08       -0.04      0.30 o 
 -13   4   0        2.56        3.39      0.54 o 
 -12   4   0        2.32        2.68      0.87 o 
 -11   4   0        1.13        0.96      0.59 o 
 -10   4   0      142.43      140.96      8.48 o 
  -9   4   0        0.16       -0.08      0.41 o 
  -8   4   0      399.86      406.82      9.11 o 
  -7   4   0      197.49      189.89      9.76 o 
  -6   4   0        0.01       -0.62      0.71 o 
  -5   4   0        2.31        4.43      1.40 o 
  -4   4   0     1422.78     1437.08     21.28 o 
  -3   4   0     1892.12     1871.56     22.19 o 
  -2   4   0        3.97        3.81      1.03 o 
  -1   4   0        0.92        1.60      0.71 o 
   0   4   0       32.90       34.24      1.91 o 
   1   4   0      195.97      187.63      9.91 o 
   2   4   0       82.93       84.14      5.31 o 
   3   4   0        0.00        0.96      0.38 o 
   4   4   0       62.41       73.00      4.02 o 
   5   4   0      236.23      250.15     11.24 o 
   6   4   0      138.05      143.47      9.31 o 
   7   4   0       94.93      105.50      2.14 o 
   8   4   0       89.16       96.26      2.09 o 
   9   4   0        6.96        7.76      0.78 o 
  10   4   0        2.31        1.42      0.30 o 
  11   4   0        0.11        0.01      0.25 o 
  12   4   0        0.14        1.44      1.15 o 
  13   4   0        2.94        2.66      0.54 o 
 -13   5   0        0.00        0.14      0.26 o 
 -12   5   0       13.81       15.67      1.86 o 
 -11   5   0        4.42        4.99      0.73 o 
 -10   5   0       12.44       10.12      1.09 o 
  -9   5   0      117.04      118.29      3.71 o 
  -8   5   0      162.38      152.40      3.79 o 
  -7   5   0       99.37       92.28      3.59 o 
  -6   5   0        0.15       -0.82      0.82 o 
  -5   5   0      189.78      192.87      9.11 o 
  -4   5   0     1373.36     1458.51     23.07 o 
  -3   5   0      174.08      176.31      7.43 o 
  -2   5   0      728.24      712.85     14.43 o 
  -1   5   0      214.11      266.37      8.76 o 
   0   5   0      747.92      817.75     15.24 o 
   1   5   0      651.64      703.12     10.54 o 
   2   5   0      160.53      171.34      4.50 o 
   3   5   0       62.48       88.15      4.00 o 
   4   5   0       62.75       76.18      6.21 o 
   5   5   0        7.40        3.53      1.47 o 
   6   5   0        6.37        7.69      0.86 o 
   7   5   0       64.44       60.72      1.71 o 
   8   5   0       27.66       31.28      1.30 o 
   9   5   0        0.19        0.33      0.28 o 
  10   5   0        0.99        0.96      0.26 o 
  11   5   0        0.05        0.14      0.25 o 
  12   5   0        0.54        0.51      0.33 o 
 -13   6   0        6.46        6.93      0.62 o 
 -12   6   0        1.69        0.27      0.41 o 
 -11   6   0        0.88        0.25      0.41 o 
 -10   6   0       27.76       24.73      1.69 o 
  -9   6   0        0.01        0.12      0.68 o 
  -8   6   0       15.44       13.72      1.77 o 
  -7   6   0      110.93      112.90      4.15 o 
  -6   6   0      217.60      203.76      5.35 o 
  -5   6   0      190.49      198.99      9.80 o 
  -4   6   0        5.54        8.02      1.98 o 
  -3   6   0      273.92      247.32      9.74 o 
  -2   6   0       20.56       24.19      2.97 o 
  -1   6   0       21.31       30.05      3.27 o 
   0   6   0        1.49        2.71      1.08 o 
   1   6   0      123.66      134.42      7.70 o 
   2   6   0      137.79      146.26      6.05 o 
   3   6   0      150.53      163.48      6.05 o 
   4   6   0        3.78        1.46      1.04 o 
   5   6   0       37.63       38.25      1.88 o 
   6   6   0        2.58        0.98      0.48 o 
   7   6   0        8.00        8.41      0.79 o 
   8   6   0       14.80       15.18      1.08 o 
   9   6   0        8.99        9.32      0.82 o 
  10   6   0        0.00       -0.09      0.44 o 
  11   6   0        2.65        3.11      0.52 o 
 -12   7   0        0.12       -0.41      0.50 o 
 -11   7   0        6.34        5.02      1.15 o 
 -10   7   0        2.34        1.22      0.46 o 
  -9   7   0        5.43        3.76      0.73 o 
  -8   7   0       19.73       17.55      1.99 o 
  -7   7   0        9.55        7.13      0.90 o 
  -6   7   0      145.18      144.05      3.49 o 
  -5   7   0       13.88       17.48      1.18 o 
  -4   7   0      763.69      733.02     18.98 o 
  -3   7   0      613.97      610.16     16.70 o 
  -2   7   0       21.49       24.28      3.31 o 
  -1   7   0        0.41        1.16      0.80 o 
   0   7   0       23.48       31.42      3.69 o 
   1   7   0        5.77        8.83      1.58 o 
   2   7   0      418.13      459.01     16.38 o 
   3   7   0       29.66       40.11      3.30 o 
   4   7   0       36.30       27.93      1.58 o 
   5   7   0        7.47        6.86      0.77 o 
   6   7   0        3.91        3.68      0.57 o 
   7   7   0        9.65        8.50      0.81 o 
   8   7   0        0.62        1.27      0.40 o 
   9   7   0        0.14        0.01      0.25 o 
  10   7   0        0.29        1.21      0.53 o 
  11   7   0        0.94        0.74      0.43 o 
 -12   8   0        4.79        4.80      0.52 o 
 -11   8   0       22.74       23.32      2.06 o 
 -10   8   0        0.39       -0.01      0.44 o 
  -9   8   0      107.89      103.23      3.46 o 
  -8   8   0       62.87       55.97      3.59 o 
  -7   8   0      180.83      167.37      5.89 o 
  -6   8   0      319.32      304.26      5.68 o 
  -5   8   0      505.30      489.30      9.25 o 
  -4   8   0      109.86      105.00      4.24 o 
  -3   8   0        5.46        4.37      0.52 o 
  -2   8   0      112.61      123.98      4.55 o 
  -1   8   0       15.64       16.42      1.08 o 
   0   8   0       18.04       17.72      1.44 o 
   1   8   0       40.07       38.38      2.16 o 
   2   8   0      115.90      129.34      4.04 o 
   3   8   0        0.18        1.04      0.61 o 
   4   8   0      104.37      107.83      3.31 o 
   5   8   0        0.29        1.45      0.50 o 
   6   8   0       79.97       69.84      2.90 o 
   7   8   0       27.40       26.00      1.75 o 
   8   8   0        3.15        2.87      0.67 o 
   9   8   0        0.05        0.57      0.33 o 
  10   8   0        0.18       -0.20      0.34 o 
 -11   9   0        0.87        0.62      0.26 o 
 -10   9   0        9.96        9.31      1.33 o 
  -9   9   0        6.31        9.23      1.52 o 
  -8   9   0        0.01        0.38      0.45 o 
  -7   9   0       35.17       30.47      1.82 o 
  -6   9   0       30.13       29.27      1.80 o 
  -5   9   0       28.93       31.92      1.87 o 
  -4   9   0       96.99       94.38      4.72 o 
  -3   9   0       21.62       24.22      2.16 o 
  -2   9   0        3.89        2.51      0.50 o 
  -1   9   0        3.18        4.04      0.62 o 
   0   9   0        0.01        0.30      0.33 o 
   1   9   0        1.63        2.87      0.67 o 
   2   9   0       61.83       64.91      3.04 o 
   3   9   0        9.92        7.64      1.39 o 
   4   9   0       21.00       24.77      1.77 o 
   5   9   0      233.09      217.71      5.14 o 
   6   9   0       11.82       11.71      1.22 o 
   7   9   0       40.43       40.15      2.07 o 
   8   9   0        0.54        0.60      0.33 o 
   9   9   0       35.29       35.85      2.24 o 
 -10  10   0        0.02        0.20      0.37 o 
  -9  10   0       51.31       54.56      3.19 o 
  -8  10   0        1.09        1.47      0.54 o 
  -7  10   0        0.27       -0.02      0.58 o 
  -6  10   0        0.48        0.83      0.51 o 
  -5  10   0        0.40       -0.12      0.60 o 
  -4  10   0        5.22        7.20      1.42 o 
  -3  10   0       19.75       16.31      2.04 o 
  -2  10   0      135.10      140.62      5.84 o 
  -1  10   0        7.45        6.18      0.91 o 
   0  10   0       19.13       19.23      1.51 o 
   1  10   0      209.05      212.63      4.99 o 
   2  10   0       36.82       31.33      2.82 o 
   3  10   0        1.38        0.85      0.44 o 
   4  10   0       18.36       15.83      1.41 o 
   5  10   0        1.03        1.26      0.42 o 
   6  10   0        0.22       -0.09      0.31 o 
   7  10   0        6.99        8.93      0.86 o 
   8  10   0        1.47        1.26      0.49 o 
  -9  11   0       12.13       10.36      1.16 o 
  -8  11   0        0.19        0.08      0.54 o 
  -7  11   0        5.88        5.58      1.01 o 
  -6  11   0        0.00        0.96      0.61 o 
  -5  11   0        1.05        1.11      0.65 o 
  -4  11   0        3.34        3.19      0.90 o 
  -3  11   0        0.53        0.39      0.60 o 
  -2  11   0       22.37       26.56      2.52 o 
  -1  11   0      295.64      276.77      7.78 o 
   0  11   0       80.55       85.26      3.11 o 
   1  11   0       56.31       48.02      3.45 o 
   2  11   0      144.95      135.30      5.64 o 
   3  11   0        1.95        2.16      0.60 o 
   4  11   0        1.39        0.81      0.33 o 
   5  11   0        0.05       -0.27      0.27 o 
   6  11   0        8.39        7.65      0.77 o 
   7  11   0        0.05       -0.10      0.36 o 
  -8  12   0        6.63        6.74      0.88 o 
  -7  12   0        8.57       11.58      1.20 o 
  -6  12   0        9.01       10.85      1.36 o 
  -5  12   0       17.29       17.14      1.79 o 
  -4  12   0        5.65        4.56      0.97 o 
  -3  12   0        1.68        2.92      0.93 o 
  -2  12   0       14.31       17.47      1.89 o 
  -1  12   0       44.72       46.73      2.94 o 
   0  12   0        1.04        2.59      0.79 o 
   1  12   0       27.20       23.32      2.23 o 
   2  12   0        4.73        3.53      0.62 o 
   3  12   0        0.42        0.67      0.25 o 
   4  12   0        0.00       -0.16      0.28 o 
   5  12   0        0.62        0.84      0.59 o 
   6  12   0        0.67        0.71      0.35 o 
  -6  13   0        3.59        5.09      0.75 o 
  -5  13   0       64.14       73.33      2.98 o 
  -4  13   0        3.44        4.92      0.90 o 
  -3  13   0        0.06        0.66      0.43 o 
  -2  13   0       19.99       21.07      1.71 o 
  -1  13   0       21.52       22.02      1.69 o 
   0  13   0       40.53       42.02      2.58 o 
   1  13   0        1.02        0.55      0.47 o 
   2  13   0        7.50        7.64      1.05 o 
   3  13   0        7.36        8.00      0.98 o 
   4  13   0        0.89        1.02      0.36 o 
  -1 -14   1       17.34       15.13      1.22 o 
   0 -14   1       16.77       17.76      1.38 o 
   1 -14   1        9.42        8.71      0.99 o 
   2 -14   1        0.16        0.23      0.22 o 
   3 -14   1        3.25        3.37      0.62 o 
  -4 -13   1        4.30        5.23      0.81 o 
  -3 -13   1        0.36        0.74      0.49 o 
  -2 -13   1        1.40        2.93      0.73 o 
  -1 -13   1        8.99        7.78      1.20 o 
   0 -13   1        0.46        0.38      0.44 o 
   1 -13   1        0.09        0.65      0.47 o 
   2 -13   1        0.44        1.37      0.56 o 
   3 -13   1        1.32        2.41      0.74 o 
   4 -13   1        9.23       13.60      1.48 o 
   5 -13   1        4.37        7.03      1.03 o 
   6 -13   1        6.55        6.17      0.86 o 
  -6 -12   1        0.56        0.41      0.22 o 
  -5 -12   1        0.45       -0.08      0.27 o 
  -4 -12   1        0.30        0.21      0.30 o 
  -3 -12   1        3.04        2.34      0.52 o 
  -2 -12   1        2.09        1.58      0.48 o 
  -1 -12   1        0.10        0.31      0.33 o 
   0 -12   1        0.02        0.68      0.35 o 
   1 -12   1        9.53       10.23      1.48 o 
   2 -12   1        0.02        0.35      0.59 o 
   3 -12   1        3.19        2.30      0.92 o 
   4 -12   1        2.37        1.95      0.80 o 
   5 -12   1       16.76       16.88      1.85 o 
   6 -12   1        7.88        8.53      1.24 o 
   7 -12   1        9.87       10.61      1.20 o 
   8 -12   1        2.80        1.81      0.54 o 
  -7 -11   1        0.47        0.28      0.24 o 
  -6 -11   1       29.61       28.22      1.58 o 
  -5 -11   1        0.85        1.40      0.50 o 
  -4 -11   1        0.03       -0.01      0.35 o 
  -3 -11   1       40.07       32.48      1.99 o 
  -2 -11   1       37.14       33.82      2.92 o 
  -1 -11   1        0.60        1.61      0.76 o 
   0 -11   1       14.84       10.40      1.13 o 
   1 -11   1      146.34      123.01      3.84 o 
   2 -11   1        1.04        2.32      0.81 o 
   3 -11   1        0.01        0.51      0.64 o 
   4 -11   1        2.56        2.10      0.91 o 
   5 -11   1       22.46       19.85      2.15 o 
   6 -11   1       13.84       15.22      1.80 o 
   7 -11   1        5.62        5.96      1.09 o 
   8 -11   1        1.03        1.29      0.40 o 
   9 -11   1        0.52        1.18      0.55 o 
  10 -11   1        6.18        7.92      0.88 o 
  -8 -10   1        0.75        0.72      0.29 o 
  -7 -10   1        0.86        1.65      0.50 o 
  -6 -10   1        8.23        7.94      0.97 o 
  -5 -10   1        6.75        6.66      0.91 o 
  -4 -10   1        9.19        8.19      1.05 o 
  -3 -10   1       11.91       10.66      1.66 o 
  -2 -10   1       10.34        8.35      1.55 o 
  -1 -10   1        2.54        2.76      0.66 o 
   0 -10   1      221.75      202.90      4.89 o 
   1 -10   1       18.33       16.80      1.45 o 
   2 -10   1       14.99       15.93      1.42 o 
   3 -10   1        7.91        6.81      1.33 o 
   4 -10   1       21.63       18.99      2.19 o 
   5 -10   1        9.58        7.40      0.92 o 
   6 -10   1       11.66       10.25      1.08 o 
   7 -10   1        0.30       -0.41      0.66 o 
   8 -10   1        3.59        4.84      0.94 o 
   9 -10   1        8.84        8.62      1.35 o 
  10 -10   1        4.75        5.80      0.61 o 
  11 -10   1       23.38       31.33      1.70 o 
  -9  -9   1       15.02       16.08      1.08 o 
  -8  -9   1       36.03       39.85      1.96 o 
  -7  -9   1      172.63      171.83      4.39 o 
  -6  -9   1       67.72       71.22      2.94 o 
  -5  -9   1      248.66      228.01      5.32 o 
  -4  -9   1        0.11        0.41      0.54 o 
  -3  -9   1       30.28       28.30      2.29 o 
  -2  -9   1       12.15       10.15      1.20 o 
  -1  -9   1        1.57        1.91      0.58 o 
   0  -9   1      157.08      150.71      3.49 o 
   1  -9   1       30.31       25.75      1.54 o 
   2  -9   1       43.05       43.15      1.99 o 
   3  -9   1       11.07       12.29      0.88 o 
   4  -9   1       23.16       24.98      1.52 o 
   5  -9   1       42.71       43.22      3.21 o 
   6  -9   1       54.67       54.04      3.07 o 
   7  -9   1        1.00        0.53      0.31 o 
   8  -9   1       63.02       61.71      3.69 o 
   9  -9   1        0.81        1.44      0.45 o 
  10  -9   1       49.82       48.62      3.09 o 
  11  -9   1       20.36       25.65      1.94 o 
 -10  -8   1        0.82        1.51      0.48 o 
  -9  -8   1        0.43        0.46      0.41 o 
  -8  -8   1       51.99       46.11      2.26 o 
  -7  -8   1        4.24        3.33      0.67 o 
  -6  -8   1      105.22       96.75      4.33 o 
  -5  -8   1        2.24        0.45      0.46 o 
  -4  -8   1        6.72        4.57      0.70 o 
  -3  -8   1      106.46       97.97      2.99 o 
  -2  -8   1        0.19        0.85      0.58 o 
  -1  -8   1       10.22        4.37      1.67 o 
   0  -8   1       21.02       23.69      3.55 o 
   1  -8   1      127.41      140.12      8.39 o 
   2  -8   1       75.48       66.35      5.87 o 
   3  -8   1       37.38       39.17      1.79 o 
   4  -8   1       43.41       45.50      1.91 o 
   5  -8   1        1.83        1.42      0.56 o 
   6  -8   1      380.92      362.38      6.10 o 
   7  -8   1       57.08       56.85      6.26 o 
   8  -8   1       26.26       26.07      2.45 o 
   9  -8   1      274.37      256.59      5.47 o 
  10  -8   1       23.05       25.67      1.63 o 
  11  -8   1        0.97        0.97      0.58 o 
  12  -8   1       44.97       53.67      2.58 o 
 -11  -7   1        5.76        6.13      0.81 o 
 -10  -7   1        3.52        4.00      0.52 o 
  -9  -7   1        8.75        8.62      0.79 o 
  -8  -7   1        1.45        2.37      0.47 o 
  -7  -7   1       16.54       13.96      1.05 o 
  -6  -7   1        7.88        8.41      0.70 o 
  -5  -7   1        0.05        0.11      0.21 o 
  -4  -7   1       53.29       59.96      1.89 o 
  -3  -7   1       13.13       12.04      1.70 o 
  -2  -7   1       71.86       74.06      3.50 o 
  -1  -7   1       54.37       53.23      3.57 o 
   0  -7   1      322.27      296.06     11.40 o 
   1  -7   1      504.16      516.34     14.93 o 
   2  -7   1      802.71      821.88     19.13 o 
   3  -7   1      211.22      191.42      9.37 o 
   4  -7   1      341.85      301.11     12.13 o 
   5  -7   1      199.39      180.01      4.93 o 
   6  -7   1      248.78      248.70      4.69 o 
   7  -7   1      379.26      337.99     16.00 o 
   8  -7   1      539.05      501.12     10.68 o 
   9  -7   1        4.63        3.78      0.69 o 
  10  -7   1        0.19        0.07      0.32 o 
  11  -7   1       35.40       31.43      1.71 o 
  12  -7   1       15.89       18.20      1.73 o 
  13  -7   1       10.01       14.20      0.77 o 
 -11  -6   1       12.80       14.74      0.91 o 
 -10  -6   1        1.48        1.44      0.31 o 
  -9  -6   1        1.18        1.93      0.33 o 
  -8  -6   1        5.73        5.21      0.65 o 
  -7  -6   1        5.71        4.99      0.53 o 
  -6  -6   1        9.70       10.23      0.71 o 
  -5  -6   1       44.13       39.68      5.02 o 
  -4  -6   1        0.96        1.56      0.74 o 
  -3  -6   1        3.93        2.40      0.75 o 
  -2  -6   1       25.85       23.82      2.25 o 
  -1  -6   1       10.12       18.04      2.61 o 
   0  -6   1      711.59      828.01     11.76 o 
   1  -6   1      243.61      302.79      6.71 o 
   2  -6   1      171.82      180.02      8.07 o 
   3  -6   1       43.75       29.86      3.41 o 
   4  -6   1      419.83      430.93     13.44 o 
   5  -6   1      287.25      266.34     11.22 o 
   6  -6   1      145.69      132.09      8.46 o 
   7  -6   1      316.31      311.96      6.86 o 
   8  -6   1      281.11      260.26      6.44 o 
   9  -6   1      258.58      241.40      5.39 o 
  10  -6   1       12.41       11.85      1.19 o 
  11  -6   1        0.75        1.64      0.51 o 
  12  -6   1        0.63        0.45      0.42 o 
  13  -6   1       11.30       10.57      0.77 o 
 -12  -5   1        0.95        0.44      0.39 o 
 -11  -5   1        0.26        0.09      0.32 o 
 -10  -5   1        0.31        0.39      0.24 o 
  -9  -5   1       13.96       14.54      0.92 o 
  -8  -5   1       58.62       58.80      1.79 o 
  -7  -5   1        2.03        2.55      0.40 o 
  -6  -5   1       52.44       57.51      6.02 o 
  -5  -5   1      122.96      115.64      5.66 o 
  -4  -5   1        4.61        7.60      1.31 o 
  -3  -5   1      171.56      203.27      5.79 o 
  -2  -5   1        0.40        0.12      0.38 o 
  -1  -5   1      345.28      336.80      8.30 o 
   0  -5   1      285.08      261.15      5.92 o 
   1  -5   1      638.57      735.39     14.21 o 
   2  -5   1        3.79        7.36      0.83 o 
   3  -5   1      276.88      252.21      8.92 o 
   4  -5   1      130.10      127.44      6.71 o 
   5  -5   1       25.11       21.66      3.07 o 
   6  -5   1        3.30        4.43      1.32 o 
   7  -5   1      175.82      172.48      4.85 o 
   8  -5   1      632.89      600.58      7.41 o 
   9  -5   1        0.28       -0.34      0.34 o 
  10  -5   1        0.90        1.40      1.24 o 
  11  -5   1       53.37       60.37      2.96 o 
  12  -5   1        2.35        3.93      0.98 o 
  13  -5   1       12.73       14.94      1.52 o 
 -13  -4   1        0.04        0.11      0.31 o 
 -12  -4   1        9.47        9.13      1.25 o 
 -11  -4   1        0.59        0.63      0.24 o 
 -10  -4   1        0.34        0.05      0.23 o 
  -9  -4   1        4.80        4.88      0.61 o 
  -8  -4   1        2.46        2.79      0.44 o 
  -7  -4   1        3.21        4.21      2.09 o 
  -6  -4   1        2.50        3.76      1.51 o 
  -5  -4   1       61.37       69.33      4.11 o 
  -4  -4   1      767.07      758.06     12.36 o 
  -3  -4   1       11.01       12.47      1.49 o 
  -2  -4   1      104.24       93.61      4.53 o 
  -1  -4   1     1581.01     1573.31     13.68 o 
   0  -4   1     1225.13     1188.05     11.10 o 
   1  -4   1       82.19      106.69      3.10 o 
   2  -4   1       16.06       18.72      1.14 o 
   3  -4   1     1333.84     1196.72     17.55 o 
   4  -4   1        1.05        0.20      0.62 o 
   5  -4   1       27.26       29.46      3.25 o 
   6  -4   1        3.02        3.53      1.17 o 
   7  -4   1        0.17        0.01      0.49 o 
   8  -4   1       72.96       71.00      2.44 o 
   9  -4   1       14.96       15.02      0.95 o 
  10  -4   1      137.38      148.28      3.75 o 
  11  -4   1        3.53        4.44      0.97 o 
  12  -4   1        4.13        3.57      0.62 o 
  13  -4   1        0.10       -0.22      0.38 o 
 -13  -3   1        8.88        7.81      1.03 o 
 -12  -3   1        0.75        0.92      0.39 o 
 -11  -3   1       12.74       11.71      0.89 o 
 -10  -3   1       70.74       71.29      2.53 o 
  -9  -3   1        0.01       -0.25      0.25 o 
  -8  -3   1       22.59       23.48      1.13 o 
  -7  -3   1       68.02       63.74      6.31 o 
  -6  -3   1       82.04       91.67      5.03 o 
  -5  -3   1      413.29      464.88     23.43 o 
  -4  -3   1      594.55      598.76     10.20 o 
  -3  -3   1       89.31       90.19      2.43 o 
  -2  -3   1      793.10      833.50     13.39 o 
  -1  -3   1     5237.51     4664.34     28.13 o 
   0  -3   1       24.52       24.01      1.36 o 
   1  -3   1       67.17       57.74      1.93 o 
   2  -3   1       74.82       89.67      3.71 o 
   3  -3   1       51.69       52.68      3.33 o 
   4  -3   1       25.57       13.93      1.92 o 
   5  -3   1        8.81       13.93      2.16 o 
   6  -3   1      406.10      378.01     12.15 o 
   7  -3   1      315.17      358.75     12.61 o 
   8  -3   1       73.93       60.98      3.03 o 
   9  -3   1      456.72      444.44      6.32 o 
  10  -3   1        0.38        0.93      0.47 o 
  11  -3   1        5.59        4.75      0.73 o 
  12  -3   1        1.50        1.85      0.50 o 
  13  -3   1        0.04        0.11      0.26 o 
 -13  -2   1       15.13       16.22      1.58 o 
 -12  -2   1        1.30        1.81      0.49 o 
 -11  -2   1      184.47      197.87      8.64 o 
 -10  -2   1       36.75       36.57      1.64 o 
  -9  -2   1        7.52        8.76      0.67 o 
  -8  -2   1       37.85       39.30      1.53 o 
  -7  -2   1        3.19        0.63      1.43 o 
  -6  -2   1      341.27      392.41      9.31 o 
  -5  -2   1        0.61       -0.34      0.41 o 
  -4  -2   1      184.08      224.84      5.74 o 
  -3  -2   1     1338.41     1389.52     39.48 o 
  -2  -2   1     5498.51     4999.75     28.45 o 
  -1  -2   1     7696.17     6408.58     26.60 o 
   0  -2   1      981.47      901.33      9.50 o 
   1  -2   1      257.06      261.92      5.24 o 
   2  -2   1      111.28      109.31      3.80 o 
   3  -2   1     5215.99     4721.46     29.12 o 
   4  -2   1      149.80      158.01      6.18 o 
   5  -2   1      136.22      119.69      6.00 o 
   6  -2   1     2347.07     2292.73     29.06 o 
   7  -2   1      152.22      134.80      7.60 o 
   8  -2   1      117.56      119.43      9.24 o 
   9  -2   1      102.69       91.14      2.89 o 
  10  -2   1        7.59        6.82      0.91 o 
  11  -2   1        1.89        1.77      0.56 o 
  12  -2   1        0.59        0.03      0.39 o 
  13  -2   1        1.23        0.28      0.38 o 
 -14  -1   1       25.54       31.20      1.75 o 
 -13  -1   1        1.41        3.70      1.01 o 
 -12  -1   1       89.63       96.99      4.60 o 
 -11  -1   1       37.03       42.11      2.16 o 
 -10  -1   1       98.97       88.03      3.26 o 
  -9  -1   1      123.71      123.55      2.55 o 
  -8  -1   1      171.95      159.96      4.74 o 
  -7  -1   1      168.08      147.94      8.48 o 
  -6  -1   1       16.91       15.90      1.45 o 
  -5  -1   1      299.08      292.31      6.76 o 
  -4  -1   1     1017.32      956.73     20.60 o 
  -3  -1   1        5.22        7.38      1.24 o 
  -2  -1   1      113.74      115.91      3.79 o 
  -1  -1   1     1096.01     1049.50      4.66 o 
   1  -1   1     5659.71     4977.59     17.42 o 
   2  -1   1      784.69      737.10      8.79 o 
   3  -1   1     2638.78     2432.62     19.70 o 
   4  -1   1      728.85      703.27     12.44 o 
   5  -1   1        7.51       13.34      1.94 o 
   6  -1   1       19.60       19.51      2.59 o 
   7  -1   1       13.75       17.66      2.71 o 
   8  -1   1       25.69       17.82      3.06 o 
   9  -1   1        3.23        3.64      0.50 o 
  10  -1   1       10.82       10.04      1.15 o 
  11  -1   1       43.51       37.89      2.16 o 
  12  -1   1        9.66        7.57      0.94 o 
  13  -1   1        0.39       -0.21      0.44 o 
 -14   0   1        9.65       14.34      1.24 o 
 -13   0   1        1.53        2.91      0.88 o 
 -12   0   1        7.48        7.11      0.85 o 
 -11   0   1       12.86       12.22      0.98 o 
 -10   0   1      254.73      251.46      5.15 o 
  -9   0   1        0.06       -0.16      0.28 o 
  -8   0   1       90.62       81.78      6.70 o 
  -7   0   1      252.58      227.93     10.39 o 
  -6   0   1        9.67        7.61      1.83 o 
  -5   0   1       21.12       23.05      1.75 o 
  -4   0   1      738.14      653.80     12.82 o 
  -3   0   1       49.25       50.04      1.05 o 
  -2   0   1     5696.56     5145.41    100.11 o 
  -1   0   1      392.00      387.37      5.11 o 
   1   0   1     1213.53     1226.98      5.67 o 
   2   0   1    15635.75    13430.30    226.29 o 
   3   0   1     2773.86     2706.34     15.29 o 
   4   0   1     2471.24     2394.81     28.29 o 
   5   0   1       15.62       11.56      1.37 o 
   6   0   1        0.72        0.47      0.60 o 
   7   0   1        2.86        4.00      1.34 o 
   8   0   1        5.63        4.97      0.65 o 
   9   0   1       59.45       56.52      1.69 o 
  10   0   1        3.12        4.64      1.98 o 
  11   0   1        5.34        4.14      0.78 o 
  12   0   1        5.45        3.69      0.87 o 
  13   0   1        0.04        0.04      0.47 o 
  14   0   1        0.06        0.51      0.36 o 
 -13   1   1        1.48        2.45      0.82 o 
 -12   1   1        1.90        2.08      0.44 o 
 -11   1   1      108.49      109.95      3.08 o 
 -10   1   1        8.09        6.50      0.70 o 
  -9   1   1      175.66      169.20      3.93 o 
  -8   1   1       14.90       15.04      2.79 o 
  -7   1   1        5.81        6.98      1.89 o 
  -6   1   1       12.32        9.67      1.98 o 
  -5   1   1        2.56        6.39      1.49 o 
  -4   1   1       12.50       17.66      1.13 o 
  -3   1   1     2590.89     2556.07     18.65 o 
  -2   1   1       85.29       98.58      3.62 o 
  -1   1   1    11820.31     9872.86     27.02 o 
   0   1   1     4237.08     3839.42     73.77 o 
   1   1   1      563.37      562.72      4.98 o 
   2   1   1       40.01       34.06      1.12 o 
   3   1   1       78.94       80.11      4.22 o 
   4   1   1       26.42       23.55      2.67 o 
   5   1   1        0.40        1.38      0.52 o 
   6   1   1     1006.19     1088.93     15.09 o 
   7   1   1      160.20      171.39      6.58 o 
   8   1   1       89.24       95.83      2.08 o 
   9   1   1        1.49        1.85      0.36 o 
  10   1   1      172.93      161.66      3.65 o 
  11   1   1       43.46       45.91      3.31 o 
  12   1   1       78.83       87.53      4.29 o 
  13   1   1        0.09       -0.12      0.28 o 
 -13   2   1        1.43        2.98      0.49 o 
 -12   2   1        3.01        3.65      0.54 o 
 -11   2   1        7.70        8.84      0.81 o 
 -10   2   1       28.74       33.15      1.98 o 
  -9   2   1      529.18      508.94      6.83 o 
  -8   2   1      332.05      341.35     14.89 o 
  -7   2   1       31.23       18.27      2.98 o 
  -6   2   1     1414.62     1406.99     23.86 o 
  -5   2   1      729.65      723.59     15.59 o 
  -4   2   1      159.47      205.85      7.52 o 
  -3   2   1     1161.32     1150.39     15.45 o 
  -2   2   1      470.81      443.05      8.02 o 
  -1   2   1      599.42      605.78      8.09 o 
   0   2   1       74.62       81.91      2.78 o 
   1   2   1      937.08      921.83     11.91 o 
   2   2   1        0.14        0.26      0.15 o 
   3   2   1      140.56      128.79      3.83 o 
   4   2   1      136.58      155.96     12.62 o 
   5   2   1      627.77      676.59     17.02 o 
   6   2   1        0.04        1.07      0.56 o 
   7   2   1       13.01        8.16      1.49 o 
   8   2   1        0.96        1.17      0.36 o 
   9   2   1       61.58       59.17      2.16 o 
  10   2   1       85.52       80.81      3.10 o 
  11   2   1       57.78       59.59      2.59 o 
  12   2   1       19.85       20.22      2.01 o 
  13   2   1        0.07        0.91      0.72 o 
 -13   3   1        5.13        6.06      0.69 o 
 -12   3   1        3.70        4.01      0.56 o 
 -11   3   1       11.48       11.70      1.16 o 
 -10   3   1      166.80      180.40     10.18 o 
  -9   3   1       67.38       72.03      3.44 o 
  -8   3   1       47.87       44.21      2.65 o 
  -7   3   1      273.99      281.74     11.74 o 
  -6   3   1      111.35      119.15      7.18 o 
  -5   3   1        0.01       -0.13      0.44 o 
  -4   3   1       39.31       62.84      4.26 o 
  -3   3   1        8.28        9.63      1.47 o 
  -2   3   1       58.59       57.08      3.21 o 
  -1   3   1        0.95        1.00      0.46 o 
   0   3   1      384.56      376.86      7.52 o 
   1   3   1        3.69        4.14      1.00 o 
   2   3   1     1510.11     1503.43     22.74 o 
   3   3   1       30.24       35.01      2.12 o 
   4   3   1        2.74        4.08      1.37 o 
   5   3   1      223.62      249.80     10.88 o 
   6   3   1      382.10      365.84     14.55 o 
   7   3   1       55.61       62.72      2.16 o 
   8   3   1      125.62      126.89      2.73 o 
   9   3   1      109.78      103.66      2.87 o 
  10   3   1       35.29       38.89      2.14 o 
  11   3   1        7.79        8.52      0.78 o 
  12   3   1       21.15       20.01      1.29 o 
  13   3   1        1.58        1.99      0.53 o 
 -13   4   1        0.11        0.08      0.27 o 
 -12   4   1        1.76        1.99      0.47 o 
 -11   4   1        7.04        6.34      1.34 o 
 -10   4   1       35.59       37.05      2.01 o 
  -9   4   1      119.05      117.68      3.59 o 
  -8   4   1      187.75      164.14      3.80 o 
  -7   4   1        3.84        2.68      1.23 o 
  -6   4   1        0.15        1.41      1.14 o 
  -5   4   1        3.16        1.76      1.02 o 
  -4   4   1        0.02        0.22      0.70 o 
  -3   4   1     1337.74     1385.94     19.25 o 
  -2   4   1       53.01       58.96      3.72 o 
  -1   4   1      247.76      279.07      7.83 o 
   0   4   1       64.29       73.92      3.95 o 
   1   4   1       47.70       42.19      3.42 o 
   2   4   1      606.05      596.65     24.98 o 
   3   4   1      215.39      216.32     11.98 o 
   4   4   1        2.16        1.95      0.58 o 
   5   4   1      166.83      170.63      9.60 o 
   6   4   1       96.68       88.36      7.42 o 
   7   4   1      113.87      129.23      2.49 o 
   8   4   1       11.76       10.03      0.85 o 
   9   4   1        1.24        1.72      0.36 o 
  10   4   1        2.83        3.59      0.53 o 
  11   4   1       12.87       14.30      0.95 o 
  12   4   1       13.22       12.85      2.46 o 
 -13   5   1       29.06       34.53      1.43 o 
 -12   5   1        0.02        0.14      0.28 o 
 -11   5   1        5.04        2.92      1.03 o 
 -10   5   1       12.64        9.67      1.07 o 
  -9   5   1       38.08       36.60      2.06 o 
  -8   5   1        0.13        0.51      1.04 o 
  -7   5   1      112.41      110.62      3.99 o 
  -6   5   1       17.88       23.32      2.35 o 
  -5   5   1       14.93       14.96      2.70 o 
  -4   5   1     1028.55     1102.74     20.22 o 
  -3   5   1       19.29       28.62      3.05 o 
  -2   5   1      426.79      446.35     11.49 o 
  -1   5   1       62.61       65.74      4.34 o 
   0   5   1      175.31      190.72      7.28 o 
   1   5   1      856.84      925.73     13.04 o 
   2   5   1       82.81       79.79      3.92 o 
   3   5   1       33.44       40.90      2.90 o 
   4   5   1      222.01      253.34     22.70 o 
   5   5   1       15.88        8.94      2.37 o 
   6   5   1        4.84        7.04      0.54 o 
   7   5   1       21.51       25.17      1.02 o 
   8   5   1       12.40       10.23      1.13 o 
   9   5   1        0.19        0.08      0.25 o 
  10   5   1        2.26        3.25      0.51 o 
  11   5   1        1.93        1.59      0.40 o 
 -13   6   1        0.08        0.32      0.21 o 
 -12   6   1        1.95        3.42      0.67 o 
 -11   6   1        3.31        3.19      0.93 o 
 -10   6   1        9.27        7.52      1.45 o 
  -9   6   1       84.39       79.36      3.07 o 
  -8   6   1       29.12       25.65      2.40 o 
  -7   6   1        0.01       -0.56      0.74 o 
  -6   6   1       80.41       87.44      2.44 o 
  -5   6   1       24.40       26.22      2.54 o 
  -4   6   1        8.68        7.10      1.85 o 
  -3   6   1     1023.28     1052.43     20.10 o 
  -2   6   1      479.77      483.84     13.30 o 
  -1   6   1      152.80      164.03      7.65 o 
   0   6   1      494.10      532.48     27.67 o 
   1   6   1      230.53      225.29      7.18 o 
   2   6   1       27.14       29.86      2.67 o 
   3   6   1      159.03      175.64      7.71 o 
   4   6   1       50.77       51.97      5.74 o 
   5   6   1       16.66       22.68      1.04 o 
   6   6   1        4.85        4.18      0.52 o 
   7   6   1       12.17       13.24      0.98 o 
   8   6   1        0.27        0.10      0.33 o 
   9   6   1        1.67        1.13      0.40 o 
  10   6   1        2.43        1.58      0.95 o 
  11   6   1       27.46       33.18      2.16 o 
 -12   7   1        0.02        0.25      0.20 o 
 -11   7   1        0.76        0.36      0.40 o 
 -10   7   1        0.41        1.22      0.73 o 
  -9   7   1        6.15        3.82      0.72 o 
  -8   7   1        3.07        2.84      0.89 o 
  -7   7   1       17.19       14.39      1.27 o 
  -6   7   1       15.59       11.61      1.01 o 
  -5   7   1       95.65       98.99      2.95 o 
  -4   7   1       75.47       70.58      2.20 o 
  -3   7   1        0.32        0.43      0.50 o 
  -2   7   1      168.19      171.73      6.46 o 
  -1   7   1        4.87        4.95      1.13 o 
   0   7   1       25.36       24.53      2.93 o 
   1   7   1        0.90        0.04      0.76 o 
   2   7   1      286.96      298.40      9.26 o 
   3   7   1      201.75      200.69      4.80 o 
   4   7   1      101.09      103.40      3.10 o 
   5   7   1        1.10        0.67      0.35 o 
   6   7   1       47.57       43.20      3.07 o 
   7   7   1        0.01        0.05      0.32 o 
   8   7   1        6.83        7.23      1.37 o 
   9   7   1       46.39       45.45      3.13 o 
  10   7   1        1.19        1.38      0.55 o 
  11   7   1        1.24        0.83      0.31 o 
 -12   8   1        3.23        3.77      0.42 o 
 -11   8   1        4.77        2.96      0.49 o 
 -10   8   1       13.39       13.82      1.69 o 
  -9   8   1        0.31        1.60      0.69 o 
  -8   8   1        0.73        1.28      0.76 o 
  -7   8   1       13.95       14.64      1.28 o 
  -6   8   1       69.98       55.92      2.50 o 
  -5   8   1      198.49      189.45      6.12 o 
  -4   8   1       69.13       55.00      2.66 o 
  -3   8   1      263.12      241.00      5.47 o 
  -2   8   1      166.29      159.00      6.20 o 
  -1   8   1        2.13        2.20      0.38 o 
   0   8   1        1.24       -0.28      0.28 o 
   1   8   1       13.56       14.35      1.03 o 
   2   8   1      113.98      109.89      3.80 o 
   3   8   1        0.71        0.14      1.78 o 
   4   8   1       60.90       53.78      2.54 o 
   5   8   1        9.41        8.68      1.14 o 
   6   8   1        0.01        0.41      0.40 o 
   7   8   1        0.00        0.49      0.43 o 
   8   8   1      122.14      122.85      5.26 o 
   9   8   1        6.20        4.52      1.00 o 
  10   8   1       28.71       34.27      2.00 o 
 -11   9   1        0.00        0.12      0.18 o 
 -10   9   1        0.58        0.30      0.37 o 
  -9   9   1      120.15      122.28      4.83 o 
  -8   9   1       10.89        9.18      1.38 o 
  -7   9   1       18.29       18.62      1.98 o 
  -6   9   1       18.52       15.82      1.97 o 
  -5   9   1        3.24        3.20      0.94 o 
  -4   9   1        0.01        0.66      0.68 o 
  -3   9   1       56.56       56.96      3.75 o 
  -2   9   1       52.68       50.74      2.25 o 
  -1   9   1       47.83       44.08      1.94 o 
   0   9   1        0.83        1.34      0.42 o 
   1   9   1       37.41       37.39      2.02 o 
   2   9   1        2.29        2.03      0.76 o 
   3   9   1        0.23        0.20      0.29 o 
   4   9   1        3.82        3.92      0.77 o 
   5   9   1      217.65      207.02     11.51 o 
   6   9   1       33.06       37.62      2.00 o 
   7   9   1        9.08        9.34      0.96 o 
   8   9   1       82.97       79.89      3.76 o 
   9   9   1       43.45       51.25      2.51 o 
 -10  10   1       65.98       91.72      3.18 o 
  -9  10   1        6.84        5.50      0.98 o 
  -8  10   1        1.38        0.41      0.41 o 
  -7  10   1        4.18        2.24      0.83 o 
  -6  10   1       31.52       29.19      2.52 o 
  -5  10   1       93.53       89.38      4.58 o 
  -4  10   1        5.07        3.86      1.13 o 
  -3  10   1        0.97        0.38      0.45 o 
  -2  10   1       33.16       30.64      2.72 o 
  -1  10   1        4.79        6.77      0.96 o 
   0  10   1        1.58        1.75      0.52 o 
   1  10   1       95.20      102.75      5.83 o 
   2  10   1        2.18        1.94      0.91 o 
   3  10   1        7.95        6.89      0.93 o 
   4  10   1        3.28        1.94      0.49 o 
   5  10   1        2.25        1.83      0.46 o 
   6  10   1        1.01        1.04      0.35 o 
   7  10   1        0.76        1.03      0.49 o 
   8  10   1        5.77        4.82      0.78 o 
  -9  11   1        0.02       -0.26      0.26 o 
  -8  11   1        1.88        2.13      0.43 o 
  -7  11   1        1.92        3.27      0.75 o 
  -6  11   1       15.70       13.67      1.63 o 
  -5  11   1        9.00        9.18      1.43 o 
  -4  11   1        2.87        1.79      0.78 o 
  -3  11   1       55.41       57.07      3.61 o 
  -2  11   1       97.40       97.78      4.64 o 
  -1  11   1       59.96       58.70      3.53 o 
   0  11   1        3.97        5.08      1.07 o 
   1  11   1       92.82       83.90      4.38 o 
   2  11   1       41.31       37.11      2.03 o 
   3  11   1        8.78        8.31      0.93 o 
   4  11   1        6.61        6.41      0.79 o 
   5  11   1        7.50        7.35      0.76 o 
   6  11   1        0.04        0.38      0.42 o 
   7  11   1        0.08        0.09      0.27 o 
  -7  12   1        2.95        6.20      0.59 o 
  -6  12   1        1.19        1.40      0.53 o 
  -5  12   1       48.84       57.35      3.07 o 
  -4  12   1       10.58       14.01      1.57 o 
  -3  12   1        4.16        4.98      1.02 o 
  -2  12   1       83.42       86.66      3.88 o 
  -1  12   1      105.33       94.52      3.92 o 
   0  12   1        6.39        5.50      0.95 o 
   1  12   1        5.47        7.25      1.23 o 
   2  12   1       21.24       21.18      1.96 o 
   3  12   1        7.81        7.30      1.13 o 
   4  12   1        1.19        0.54      0.36 o 
   5  12   1        4.09        4.13      0.71 o 
  -5  13   1       18.21       24.83      1.53 o 
  -4  13   1       14.21       16.47      1.35 o 
  -3  13   1        0.72        1.28      0.32 o 
  -2  13   1       22.37       23.51      1.03 o 
  -1  13   1        0.25        0.70      0.26 o 
   0  13   1       19.29       20.18      1.55 o 
   1  13   1       35.15       33.01      1.95 o 
   2  13   1       33.44       34.95      1.89 o 
  -2 -14   2        1.02        2.09      0.55 o 
  -1 -14   2       10.70       13.42      1.27 o 
   0 -14   2       18.24       16.96      1.49 o 
   1 -14   2        5.78        7.39      0.92 o 
   2 -14   2       19.03       20.79      1.55 o 
   3 -14   2        5.08        7.63      0.95 o 
   4 -14   2        0.04       -0.35      0.38 o 
  -5 -13   2        1.49        1.73      0.32 o 
  -4 -13   2        1.69        2.33      0.42 o 
  -3 -13   2        0.14        0.02      0.30 o 
  -2 -13   2        0.20        0.13      0.28 o 
  -1 -13   2        0.12       -0.24      0.30 o 
   0 -13   2       14.10       10.06      1.29 o 
   1 -13   2        6.65        6.52      1.07 o 
   2 -13   2        0.06        0.05      0.44 o 
   3 -13   2        3.81        5.14      1.04 o 
   4 -13   2        1.26        1.15      0.65 o 
   5 -13   2        4.49        5.77      1.00 o 
   6 -13   2        9.15       13.08      1.32 o 
   7 -13   2        6.42        8.54      0.98 o 
  -6 -12   2        2.03        2.11      0.42 o 
  -5 -12   2        9.56        7.77      0.98 o 
  -4 -12   2       18.47       17.46      1.33 o 
  -3 -12   2        4.41        4.16      0.72 o 
  -2 -12   2       20.57       21.24      2.20 o 
  -1 -12   2        3.27        2.57      0.57 o 
   0 -12   2        0.52       -0.30      0.45 o 
   1 -12   2        9.43        7.38      0.94 o 
   2 -12   2        4.51        2.70      0.91 o 
   3 -12   2        2.97        2.72      0.88 o 
   4 -12   2        0.16        0.41      0.46 o 
   5 -12   2       52.67       59.49      3.49 o 
   6 -12   2       10.64       11.14      1.43 o 
   7 -12   2       16.11       20.07      1.70 o 
   8 -12   2        0.08       -0.14      0.32 o 
  -8 -11   2        0.12        0.17      0.53 o 
  -7 -11   2        1.69        1.29      0.38 o 
  -6 -11   2        9.35       10.04      1.01 o 
  -5 -11   2        5.66        4.69      0.74 o 
  -4 -11   2        4.12        4.18      0.75 o 
  -3 -11   2        1.36        1.19      0.68 o 
  -2 -11   2       46.29       43.41      3.01 o 
  -1 -11   2      160.08      147.39      4.12 o 
   0 -11   2        0.28        0.63      0.39 o 
   1 -11   2        6.70        6.04      0.90 o 
   2 -11   2        2.01        1.12      0.45 o 
   3 -11   2        2.43        1.21      0.58 o 
   4 -11   2        4.98        5.89      1.24 o 
   5 -11   2        0.85        0.36      0.49 o 
   6 -11   2        1.87        1.96      0.78 o 
   7 -11   2       65.58       69.80      3.49 o 
   8 -11   2        2.05        2.55      0.78 o 
   9 -11   2        1.86        2.09      0.69 o 
  10 -11   2       10.47       13.40      1.16 o 
  -9 -10   2        3.09        2.67      0.60 o 
  -8 -10   2        1.85        2.65      0.54 o 
  -7 -10   2       11.42       11.22      1.10 o 
  -6 -10   2        9.74        9.22      1.05 o 
  -5 -10   2       32.69       27.77      1.86 o 
  -4 -10   2       41.71       37.34      2.20 o 
  -3 -10   2      116.58      110.32      5.32 o 
  -2 -10   2      338.96      346.42     19.04 o 
  -1 -10   2       18.90       16.12      1.78 o 
   0 -10   2       92.41       82.36      2.85 o 
   1 -10   2       68.15       66.35      2.80 o 
   2 -10   2       41.95       41.68      2.25 o 
   3 -10   2       39.44       43.97      4.25 o 
   4 -10   2        0.03       -0.05      0.37 o 
   5 -10   2        4.11        3.49      0.65 o 
   6 -10   2       77.91       76.50      2.85 o 
   7 -10   2        1.36        1.34      0.36 o 
   8 -10   2        6.97        5.01      1.04 o 
   9 -10   2        6.05        6.65      1.09 o 
  10 -10   2        3.28        4.26      0.86 o 
  11 -10   2        5.25        6.50      0.80 o 
 -10  -9   2        0.04        0.09      0.27 o 
  -9  -9   2        0.23       -0.02      0.28 o 
  -8  -9   2       15.48       16.37      1.30 o 
  -7  -9   2       19.46       21.80      1.60 o 
  -6  -9   2       54.21       55.78      2.63 o 
  -5  -9   2      332.45      312.96      5.16 o 
  -4  -9   2      235.15      236.45      7.33 o 
  -3  -9   2      224.25      208.20      4.55 o 
  -2  -9   2       30.71       27.96      1.26 o 
  -1  -9   2       36.01       35.33      1.80 o 
   0  -9   2       90.52      105.41      3.08 o 
   1  -9   2      114.98      114.76      3.20 o 
   2  -9   2       11.72       14.90      1.18 o 
   3  -9   2       77.65       66.85      2.59 o 
   4  -9   2       73.45       68.33      2.46 o 
   5  -9   2       42.12       35.76      1.96 o 
   6  -9   2       86.69       74.97      2.83 o 
   7  -9   2       34.20       35.27      3.53 o 
   8  -9   2       25.23       28.48      2.50 o 
   9  -9   2        0.85        1.02      0.44 o 
  10  -9   2       31.01       35.17      1.80 o 
  11  -9   2        7.25        9.50      1.21 o 
 -10  -8   2        8.10        6.94      1.04 o 
  -9  -8   2        3.35        3.14      0.57 o 
  -8  -8   2      126.23      121.64      7.11 o 
  -7  -8   2       13.50       11.24      0.98 o 
  -6  -8   2      115.19      100.60      2.91 o 
  -5  -8   2       35.21       33.95      1.57 o 
  -4  -8   2       70.06       59.90      2.41 o 
  -3  -8   2      117.14      121.51      3.09 o 
  -2  -8   2        2.80        1.77      0.57 o 
  -1  -8   2       16.27       17.43      2.33 o 
   0  -8   2       93.90      106.83      5.06 o 
   1  -8   2       58.91       63.17      5.71 o 
   2  -8   2       31.58       32.94      4.18 o 
   3  -8   2      843.09      842.76     21.07 o 
   4  -8   2        9.76        7.09      0.78 o 
   5  -8   2      230.74      222.26      3.62 o 
   6  -8   2      292.57      266.86      5.18 o 
   7  -8   2       27.88       27.20      2.53 o 
   8  -8   2      303.24      286.11      8.15 o 
   9  -8   2       15.27       15.62      1.40 o 
  10  -8   2       45.80       44.06      2.14 o 
  11  -8   2       60.12       60.28      2.23 o 
  12  -8   2        6.53        9.44      1.08 o 
 -11  -7   2        5.06        4.09      0.73 o 
 -10  -7   2        8.12        8.21      0.72 o 
  -9  -7   2        4.01        4.67      0.58 o 
  -8  -7   2        8.70       10.83      0.95 o 
  -7  -7   2       50.99       48.76      1.72 o 
  -6  -7   2        0.05        0.24      0.24 o 
  -5  -7   2       29.48       23.76      1.04 o 
  -4  -7   2        4.00        1.44      1.22 o 
  -3  -7   2        0.28       -0.41      0.41 o 
  -2  -7   2        9.64        6.98      1.61 o 
  -1  -7   2       16.89       14.99      1.86 o 
   0  -7   2      170.23      181.46      6.06 o 
   1  -7   2       70.10       68.06      3.51 o 
   2  -7   2      371.36      397.15     13.15 o 
   3  -7   2      129.37      136.81      7.88 o 
   4  -7   2        0.12        1.01      0.88 o 
   5  -7   2       50.81       49.33      5.20 o 
   6  -7   2      178.66      163.99      3.79 o 
   7  -7   2       50.27       56.54      3.03 o 
   8  -7   2      106.35       88.41      4.49 o 
   9  -7   2       19.64       17.60      1.49 o 
  10  -7   2       12.50       10.10      1.08 o 
  11  -7   2       17.84       16.83      1.27 o 
  12  -7   2        0.28        1.39      0.62 o 
  13  -7   2        2.31        1.93      0.31 o 
 -12  -6   2        2.95        3.89      0.72 o 
 -11  -6   2        8.85       10.56      0.94 o 
 -10  -6   2        1.67        1.69      0.42 o 
  -9  -6   2        3.89        3.11      0.54 o 
  -8  -6   2       26.61       24.66      1.07 o 
  -7  -6   2      137.96      139.35      3.03 o 
  -6  -6   2        1.48        0.86      0.44 o 
  -5  -6   2        3.43        5.24      1.30 o 
  -4  -6   2       50.66       41.47      3.36 o 
  -3  -6   2      103.31       97.32      4.83 o 
  -2  -6   2       30.62       36.19      2.75 o 
  -1  -6   2      168.45      150.38      7.49 o 
   0  -6   2      194.22      206.44      5.89 o 
   1  -6   2      966.93     1095.38     12.98 o 
   2  -6   2       94.14      135.33      7.04 o 
   3  -6   2     2728.18     2661.53     31.82 o 
   4  -6   2       27.23       27.44      3.36 o 
   5  -6   2        6.04        6.07      1.73 o 
   6  -6   2        0.09        1.37      1.11 o 
   7  -6   2        7.63        7.47      1.05 o 
   8  -6   2      339.87      323.82      6.56 o 
   9  -6   2       37.96       37.89      2.13 o 
  10  -6   2       81.13       73.53      2.91 o 
  11  -6   2        5.59        5.03      0.74 o 
  12  -6   2        1.14        1.14      0.46 o 
  13  -6   2       50.79       59.05      2.68 o 
 -13  -5   2        0.03        0.07      0.30 o 
 -12  -5   2        1.92        1.22      0.36 o 
 -11  -5   2        5.53        5.06      0.70 o 
 -10  -5   2        3.40        4.07      0.60 o 
  -9  -5   2        5.51        5.44      0.58 o 
  -8  -5   2      236.42      247.73      4.55 o 
  -7  -5   2       58.72       65.33      1.58 o 
  -6  -5   2      102.66      110.42      5.78 o 
  -5  -5   2        3.30        2.55      0.89 o 
  -4  -5   2      458.10      444.76     10.10 o 
  -3  -5   2       39.02       36.76      2.71 o 
  -2  -5   2      502.32      460.16      8.88 o 
  -1  -5   2     1001.54     1110.46     15.75 o 
   0  -5   2     2563.10     2752.73     60.05 o 
   1  -5   2      173.27      193.32      5.13 o 
   2  -5   2      130.77      159.49      5.54 o 
   3  -5   2      651.81      611.33     13.70 o 
   4  -5   2       38.86       36.69      3.61 o 
   5  -5   2       14.28       11.35      2.15 o 
   6  -5   2        0.00        2.21      1.11 o 
   7  -5   2       11.85       11.57      2.51 o 
   8  -5   2      137.05      127.99      4.20 o 
   9  -5   2      110.76      101.58      3.41 o 
  10  -5   2        6.42        4.69      0.77 o 
  11  -5   2       20.55       16.82      1.33 o 
  12  -5   2        8.43        9.24      1.44 o 
  13  -5   2        9.86       10.09      1.23 o 
 -13  -4   2       12.49       13.48      1.26 o 
 -12  -4   2        7.73        8.07      0.81 o 
 -11  -4   2       73.65       72.72      2.23 o 
 -10  -4   2        8.93        6.89      0.91 o 
  -9  -4   2       11.76       12.55      0.96 o 
  -8  -4   2      273.46      302.47      3.78 o 
  -7  -4   2      555.52      577.15     13.33 o 
  -6  -4   2       62.66       68.30      4.55 o 
  -5  -4   2       92.59      107.51      5.00 o 
  -4  -4   2     1248.63     1344.87     25.84 o 
  -3  -4   2     1229.20     1260.25     14.42 o 
  -2  -4   2      199.15      224.64      5.54 o 
  -1  -4   2      877.17      859.56      7.21 o 
   0  -4   2     8347.38     7751.15    511.28 o 
   1  -4   2       24.71       25.70      1.59 o 
   2  -4   2       43.40       38.69      1.79 o 
   3  -4   2      189.59      184.91     10.27 o 
   4  -4   2        3.06        2.84      0.93 o 
   5  -4   2       12.48       13.83      2.28 o 
   6  -4   2       27.59       26.45      3.30 o 
   7  -4   2       45.42       44.13      4.55 o 
   8  -4   2      229.52      222.73      4.25 o 
   9  -4   2      188.89      179.92      3.32 o 
  10  -4   2       63.60       67.96      2.19 o 
  11  -4   2        1.03        0.68      0.38 o 
  12  -4   2        6.51        6.63      0.81 o 
  13  -4   2        3.02        3.99      0.56 o 
 -13  -3   2        3.51        4.01      0.81 o 
 -12  -3   2       20.01       19.86      1.33 o 
 -11  -3   2      115.47      123.13      3.64 o 
 -10  -3   2        4.98        4.96      0.77 o 
  -9  -3   2        2.60        2.33      0.52 o 
  -8  -3   2       96.23      102.23      2.96 o 
  -7  -3   2       19.56       24.84      2.64 o 
  -6  -3   2      361.39      367.25     16.29 o 
  -5  -3   2       29.71       29.59      2.49 o 
  -4  -3   2      962.00      896.02     12.24 o 
  -3  -3   2      718.09      697.43      9.73 o 
  -2  -3   2     1367.62     1400.74      7.62 o 
   0  -3   2     1253.16     1155.56     13.53 o 
   1  -3   2      524.47      489.40      8.83 o 
   2  -3   2      839.12      808.92     11.74 o 
   3  -3   2        5.66        4.16      0.95 o 
   4  -3   2      332.30      344.64      9.28 o 
   5  -3   2       22.92       34.30      3.28 o 
   6  -3   2       65.58       71.72      5.12 o 
   7  -3   2       41.18       38.13      4.10 o 
   8  -3   2      389.14      377.10      7.22 o 
   9  -3   2      229.20      218.45      5.15 o 
  10  -3   2       68.05       63.48      2.75 o 
  11  -3   2       23.53       22.37      1.63 o 
  12  -3   2        0.16        0.17      0.30 o 
  13  -3   2       11.87       14.61      1.42 o 
 -14  -2   2        6.06        6.57      0.77 o 
 -13  -2   2        0.01       -0.22      0.95 o 
 -12  -2   2       81.09       79.10      2.73 o 
 -11  -2   2      422.09      435.36      7.79 o 
 -10  -2   2      125.52      119.57      3.72 o 
  -9  -2   2        6.25        6.06      0.64 o 
  -8  -2   2       47.45       49.19      1.70 o 
  -7  -2   2        4.26        0.90      3.04 o 
  -6  -2   2      187.04      212.48      6.76 o 
  -5  -2   2      445.19      465.73      9.14 o 
  -4  -2   2       11.98        9.12      1.16 o 
  -3  -2   2      939.70      928.50     10.18 o 
  -2  -2   2    19597.08    16205.19     28.77 o 
  -1  -2   2     2958.73     2912.15     18.77 o 
   0  -2   2      377.78      366.29      6.19 o 
   1  -2   2     2545.92     2422.06     15.83 o 
   2  -2   2       55.50       44.16      2.36 o 
   3  -2   2     1981.25     1890.02     17.71 o 
   4  -2   2       83.99       57.82      3.59 o 
   5  -2   2       10.88       20.30      2.44 o 
   6  -2   2      369.72      413.76     12.04 o 
   7  -2   2       53.98       44.92      4.33 o 
   8  -2   2      371.39      391.77      6.48 o 
   9  -2   2        8.44        6.61      0.67 o 
  10  -2   2       91.65       88.29      3.27 o 
  11  -2   2       25.99       23.40      1.68 o 
  12  -2   2        8.95        7.15      1.19 o 
  13  -2   2        1.47        1.36      0.52 o 
 -14  -1   2        2.76        4.40      0.68 o 
 -13  -1   2        0.25        0.60      0.42 o 
 -12  -1   2       67.32       76.23      2.73 o 
 -11  -1   2      141.70      151.61      3.87 o 
 -10  -1   2       44.14       42.13      1.82 o 
  -9  -1   2      250.09      263.13      4.13 o 
  -8  -1   2       23.60       23.47      1.82 o 
  -7  -1   2        8.33        8.51      2.16 o 
  -6  -1   2        2.35        3.17      0.85 o 
  -5  -1   2       66.47       71.39      4.49 o 
  -4  -1   2       93.08       79.34      3.10 o 
  -3  -1   2       62.41       53.40      3.09 o 
  -2  -1   2       14.95       18.95      1.03 o 
  -1  -1   2       43.23       44.15      1.29 o 
   0  -1   2     4431.39     3847.68     44.99 o 
   1  -1   2      545.19      556.14      5.71 o 
   2  -1   2     1571.53     1447.11     11.72 o 
   3  -1   2     1487.99     1401.94     14.29 o 
   4  -1   2      546.26      522.99     10.25 o 
   5  -1   2     4693.83     4749.03     35.27 o 
   6  -1   2      626.78      639.95     14.48 o 
   7  -1   2        0.01       -0.08      0.54 o 
   8  -1   2       85.28       95.24      2.33 o 
   9  -1   2        0.74        0.33      0.23 o 
  10  -1   2       64.35       57.66      2.49 o 
  11  -1   2        0.30        0.75      0.42 o 
  12  -1   2        7.50        6.59      1.19 o 
  13  -1   2        0.69       -0.09      0.49 o 
  14  -1   2        0.00        1.77      0.58 o 
 -14   0   2        0.05        0.07      0.34 o 
 -13   0   2       21.82       23.87      1.77 o 
 -12   0   2       68.03       76.47      3.19 o 
 -11   0   2       24.60       26.31      1.43 o 
 -10   0   2      117.23      118.67      3.04 o 
  -9   0   2       57.53       59.21      2.34 o 
  -8   0   2      156.11      139.68      8.85 o 
  -7   0   2       19.45       15.90      2.87 o 
  -6   0   2        5.14        7.69      1.06 o 
  -5   0   2      229.93      251.09      8.23 o 
  -4   0   2      646.29      638.02     13.11 o 
  -3   0   2        6.40        8.58      1.17 o 
  -2   0   2    11022.71     9221.34     36.67 o 
  -1   0   2      341.95      306.41      5.86 o 
   0   0   2     2901.69     2859.22     16.58 o 
   1   0   2     4771.52     4251.17      9.33 o 
   2   0   2        0.11        0.73      0.30 o 
   3   0   2      359.86      359.62      5.48 o 
   4   0   2      103.66       95.74      3.45 o 
   5   0   2      867.15      962.34     12.09 o 
   6   0   2       15.28       14.56      2.17 o 
   7   0   2       40.83       50.81      4.52 o 
   8   0   2        5.03        3.93      0.41 o 
   9   0   2       16.05       17.45      0.95 o 
  10   0   2        0.44        0.12      0.28 o 
  11   0   2        3.43        5.17      1.14 o 
  12   0   2        1.11        1.40      0.47 o 
  13   0   2       35.75       40.09      2.52 o 
 -13   1   2        0.92        2.04      0.61 o 
 -12   1   2        0.96        1.12      0.27 o 
 -11   1   2      172.35      181.53      3.76 o 
 -10   1   2       31.92       34.50      2.02 o 
  -9   1   2       66.95       70.78      2.55 o 
  -8   1   2       22.02       18.71      3.21 o 
  -7   1   2       74.45       72.44      5.90 o 
  -6   1   2       86.54       82.99      5.82 o 
  -5   1   2      236.35      260.85      9.35 o 
  -4   1   2     3255.76     3349.40     21.02 o 
  -3   1   2     4870.30     4727.61     76.87 o 
  -2   1   2     4974.07     4620.28     17.84 o 
  -1   1   2      237.40      221.09      3.98 o 
   0   1   2     3690.20     3395.72     48.81 o 
   1   1   2     4653.59     4443.44     52.29 o 
   2   1   2     1627.47     1581.59     10.57 o 
   3   1   2       81.13       78.48      2.60 o 
   4   1   2      949.74      953.07     15.40 o 
   5   1   2      332.13      371.06      7.86 o 
   6   1   2      369.44      447.04     11.51 o 
   7   1   2       52.10       64.38      3.97 o 
   8   1   2       60.46       54.20      1.59 o 
   9   1   2        1.72        1.49      0.37 o 
  10   1   2        6.39        5.15      0.71 o 
  11   1   2       17.17       16.05      2.00 o 
  12   1   2       10.85        8.88      1.36 o 
  13   1   2       17.86       18.07      1.28 o 
 -13   2   2        0.05        0.06      0.19 o 
 -12   2   2        3.09        2.00      0.37 o 
 -11   2   2       18.39       15.90      1.09 o 
 -10   2   2       81.20       83.65      3.09 o 
  -9   2   2       81.67       84.65      2.78 o 
  -8   2   2       32.55       30.20      2.16 o 
  -7   2   2       36.17       36.66      4.26 o 
  -6   2   2       58.47       67.03      5.37 o 
  -5   2   2     2793.04     3132.52    123.63 o 
  -4   2   2      443.16      474.00      7.47 o 
  -3   2   2     1084.26     1096.98     10.67 o 
  -2   2   2     2208.08     1943.31     12.86 o 
  -1   2   2      466.45      468.60      7.21 o 
   0   2   2       36.59       35.60      1.42 o 
   1   2   2     1024.69      992.17      8.51 o 
   2   2   2       10.18        9.95      0.86 o 
   3   2   2      856.34      881.90     31.48 o 
   4   2   2      220.39      261.29     15.27 o 
   5   2   2      262.81      300.32     11.72 o 
   6   2   2        5.73        7.60      1.34 o 
   7   2   2      101.62       92.62      4.86 o 
   8   2   2       13.79       10.98      0.80 o 
   9   2   2       16.64       12.23      1.01 o 
  10   2   2        8.55        6.82      0.77 o 
  11   2   2       11.61       10.81      1.12 o 
  12   2   2        6.36        5.75      0.72 o 
  13   2   2       23.65       31.18      2.83 o 
 -13   3   2        1.00        0.57      0.23 o 
 -12   3   2        1.68        1.33      0.34 o 
 -11   3   2        6.84        6.22      1.27 o 
 -10   3   2      112.70      114.91      5.53 o 
  -9   3   2        5.20        5.63      1.04 o 
  -8   3   2      295.01      328.97      8.53 o 
  -7   3   2      218.74      245.97     11.31 o 
  -6   3   2       39.52       42.31      4.37 o 
  -5   3   2       19.43       22.53      1.93 o 
  -4   3   2      314.85      341.88      7.02 o 
  -3   3   2     2282.78     2281.53     37.49 o 
  -2   3   2       17.32        9.52      1.05 o 
  -1   3   2       52.12       46.93      2.17 o 
   0   3   2      330.24      325.66     20.00 o 
   1   3   2      504.54      485.87      8.57 o 
   2   3   2      152.74      159.14      2.78 o 
   3   3   2       63.80       68.21      2.42 o 
   4   3   2        5.62       11.46      2.20 o 
   5   3   2       61.95       61.34      5.56 o 
   6   3   2      437.50      474.85     27.73 o 
   7   3   2       72.11       65.63      1.77 o 
   8   3   2       43.93       47.91      1.62 o 
   9   3   2       86.90       82.30      2.58 o 
  10   3   2      175.81      174.73      3.16 o 
  11   3   2        2.25        1.51      0.38 o 
  12   3   2        0.28        0.06      0.29 o 
 -13   4   2        7.85        9.30      0.61 o 
 -12   4   2        4.86        3.89      0.50 o 
 -11   4   2       16.42       16.25      2.00 o 
 -10   4   2       13.20       14.07      1.98 o 
  -9   4   2       76.40       70.86      2.79 o 
  -8   4   2       10.77       11.22      1.04 o 
  -7   4   2       13.39       12.57      1.33 o 
  -6   4   2       62.86       44.63      4.64 o 
  -5   4   2       42.92       60.93      3.41 o 
  -4   4   2      387.29      471.80      8.97 o 
  -3   4   2       76.47      100.01      3.90 o 
  -2   4   2       42.80       44.66      3.89 o 
  -1   4   2       93.42       95.08      4.51 o 
   0   4   2        1.01        0.61      0.45 o 
   1   4   2      392.11      414.38      6.38 o 
   2   4   2      180.79      180.25      4.22 o 
   3   4   2      110.04      121.41      4.76 o 
   4   4   2       69.04       46.20      4.78 o 
   5   4   2        8.13        8.31      2.18 o 
   6   4   2       24.31       26.70      1.29 o 
   7   4   2       57.42       59.34      1.58 o 
   8   4   2       14.54       15.83      0.86 o 
   9   4   2       36.71       39.17      1.49 o 
  10   4   2       44.64       49.81      1.84 o 
  11   4   2        5.97        5.32      0.56 o 
  12   4   2        1.73        2.28      1.14 o 
 -13   5   2        3.59        3.73      0.51 o 
 -12   5   2        4.54        5.34      0.56 o 
 -11   5   2        7.21        7.33      1.35 o 
 -10   5   2       15.68       14.02      1.89 o 
  -9   5   2       11.79       10.30      1.10 o 
  -8   5   2       24.50       20.04      1.77 o 
  -7   5   2       19.15       17.55      1.62 o 
  -6   5   2        8.67       21.18      5.96 o 
  -5   5   2       15.50       14.46      1.83 o 
  -4   5   2        3.58       -0.07      0.45 o 
  -3   5   2      259.99      292.04      7.40 o 
  -2   5   2       39.18       48.91      2.93 o 
  -1   5   2       35.66       34.31      2.42 o 
   0   5   2        2.68        9.19      1.27 o 
   1   5   2      704.66      750.33      9.55 o 
   2   5   2      132.96      152.22      8.36 o 
   3   5   2     1281.42     1331.32     54.34 o 
   4   5   2      179.46      164.77      9.76 o 
   5   5   2      119.02      121.14      5.37 o 
   6   5   2        6.34        6.66      0.57 o 
   7   5   2        1.41        1.04      0.31 o 
   8   5   2       21.82       19.51      1.57 o 
   9   5   2        5.70        5.69      0.78 o 
  10   5   2       21.10       22.01      1.44 o 
  11   5   2       16.86       18.69      2.10 o 
 -13   6   2        1.73        3.78      0.54 o 
 -12   6   2       13.10       13.16      0.77 o 
 -11   6   2        1.74        1.90      0.51 o 
 -10   6   2       45.04       43.14      3.24 o 
  -9   6   2        0.63        0.38      0.53 o 
  -8   6   2        1.22        2.06      0.56 o 
  -7   6   2        3.58        0.83      0.36 o 
  -6   6   2       17.41       15.49      1.16 o 
  -5   6   2       26.84       41.88      1.71 o 
  -4   6   2       73.60       66.42      3.98 o 
  -3   6   2       80.77       73.28      4.04 o 
  -2   6   2       15.42       13.58      1.76 o 
  -1   6   2      185.58      179.76     17.44 o 
   0   6   2      187.60      191.89     12.94 o 
   1   6   2      687.60      652.94     16.38 o 
   2   6   2       43.16       41.15      4.50 o 
   3   6   2      194.64      215.85      7.62 o 
   4   6   2      189.97      176.98      5.31 o 
   5   6   2        4.59        2.61      0.58 o 
   6   6   2        3.76        1.95      0.52 o 
   7   6   2       28.05       30.39      1.31 o 
   8   6   2       21.34       23.10      1.65 o 
   9   6   2       72.09       80.92      6.49 o 
  10   6   2        0.81        0.86      0.55 o 
  11   6   2        2.82        2.92      0.65 o 
 -12   7   2        0.01       -0.12      0.19 o 
 -11   7   2        0.46        0.09      0.27 o 
 -10   7   2        1.99        2.64      0.85 o 
  -9   7   2       52.90       46.28      3.38 o 
  -8   7   2        5.39        9.18      1.32 o 
  -7   7   2       12.40       12.35      1.71 o 
  -6   7   2      166.34      160.72     10.35 o 
  -5   7   2      254.33      258.80      6.68 o 
  -4   7   2       17.34       21.90      2.20 o 
  -3   7   2      548.18      550.37     13.80 o 
  -2   7   2      107.20      100.16      3.29 o 
  -1   7   2        0.60        0.52      0.83 o 
   0   7   2       39.06       36.14      3.23 o 
   1   7   2        4.97        4.49      1.40 o 
   2   7   2      116.56      117.82      3.70 o 
   3   7   2      196.83      220.57      5.15 o 
   4   7   2        3.37        4.57      0.71 o 
   5   7   2       31.37       30.30      1.51 o 
   6   7   2        7.14        7.92      1.00 o 
   7   7   2       25.83       21.46      2.35 o 
   8   7   2       14.12       13.21      1.79 o 
   9   7   2       10.40       11.10      1.50 o 
  10   7   2        4.46        3.54      0.78 o 
 -11   8   2       32.15       36.62      1.44 o 
 -10   8   2       25.19       23.19      2.17 o 
  -9   8   2       37.57       39.17      1.92 o 
  -8   8   2       47.15       48.44      3.04 o 
  -7   8   2      111.25      109.02      4.87 o 
  -6   8   2      187.28      161.80      6.08 o 
  -5   8   2       87.59       88.87      4.55 o 
  -4   8   2       13.80       16.76      1.78 o 
  -3   8   2        0.02        0.57      0.50 o 
  -2   8   2      130.94      129.30      5.63 o 
  -1   8   2       10.49       11.90      1.06 o 
   0   8   2        0.04        0.23      0.48 o 
   1   8   2       18.40       18.84      1.23 o 
   2   8   2        3.17        1.40      0.90 o 
   3   8   2        9.29        9.85      1.23 o 
   4   8   2       24.44       23.48      1.66 o 
   5   8   2        8.18        8.86      1.04 o 
   6   8   2       59.49       56.33      3.80 o 
   7   8   2        3.90        3.88      1.09 o 
   8   8   2       32.71       38.76      2.78 o 
   9   8   2       77.15       80.78      3.50 o 
  10   8   2       13.72       13.02      1.11 o 
 -10   9   2       14.20       15.16      0.91 o 
  -9   9   2       45.93       50.58      3.87 o 
  -8   9   2        0.53        0.93      0.64 o 
  -7   9   2        2.07        1.15      0.65 o 
  -6   9   2       11.46        9.51      1.51 o 
  -5   9   2       20.43       17.93      2.13 o 
  -4   9   2       83.81       91.09      4.75 o 
  -3   9   2       41.78       43.32      3.28 o 
  -2   9   2      184.84      187.19      6.75 o 
  -1   9   2       69.24       61.05      2.67 o 
   0   9   2        0.08        0.00      0.50 o 
   1   9   2       42.45       41.02      2.75 o 
   2   9   2       12.38       13.42      1.81 o 
   3   9   2       17.02       16.50      1.42 o 
   4   9   2        0.69        0.30      0.33 o 
   5   9   2       18.00       16.94      1.34 o 
   6   9   2       18.21       14.00      1.82 o 
   7   9   2      134.16      132.18      5.05 o 
   8   9   2        0.17        0.48      0.49 o 
   9   9   2       19.63       22.40      1.46 o 
  -9  10   2        2.27        3.11      0.71 o 
  -8  10   2       50.17       52.24      2.97 o 
  -7  10   2        7.93        9.42      1.33 o 
  -6  10   2       20.52       17.82      1.94 o 
  -5  10   2        0.05       -0.10      0.51 o 
  -4  10   2        0.34       -0.30      0.65 o 
  -3  10   2      114.43      115.53      5.29 o 
  -2  10   2        0.87        2.13      0.75 o 
  -1  10   2       28.02       24.76      2.38 o 
   0  10   2        7.71        7.78      1.34 o 
   1  10   2       27.99       29.25      2.64 o 
   2  10   2        0.03       -0.18      0.31 o 
   3  10   2        3.45        3.59      0.64 o 
   4  10   2        3.26        2.44      0.54 o 
   5  10   2        3.14        2.80      0.53 o 
   6  10   2        0.16       -0.46      0.62 o 
   7  10   2       26.88       27.67      1.96 o 
  -8  11   2        0.11       -0.06      0.26 o 
  -7  11   2        0.36       -0.22      0.48 o 
  -6  11   2        0.17        0.23      0.43 o 
  -5  11   2       25.02       27.15      2.32 o 
  -4  11   2        5.86        5.30      0.75 o 
  -3  11   2       60.89       67.05      3.75 o 
  -2  11   2      181.48      197.73      6.30 o 
  -1  11   2        8.67        9.69      1.49 o 
   0  11   2      245.51      271.60      6.87 o 
   1  11   2       16.60       17.49      1.98 o 
   2  11   2        5.96        3.22      0.91 o 
   3  11   2        0.64        0.19      0.51 o 
   4  11   2        1.83        2.53      0.72 o 
   5  11   2        4.57        5.88      0.98 o 
   6  11   2        0.07        0.32      0.30 o 
  -6  12   2        5.50        6.08      0.86 o 
  -5  12   2        0.00        0.53      0.49 o 
  -4  12   2        1.39        1.29      0.55 o 
  -3  12   2       26.73       30.04      2.08 o 
  -2  12   2       16.94       15.20      1.11 o 
  -1  12   2       21.29       21.15      1.22 o 
   0  12   2       47.35       47.40      2.68 o 
   1  12   2       16.35       14.98      1.52 o 
   2  12   2       12.43       11.22      1.25 o 
   3  12   2        1.13        1.45      0.35 o 
   4  12   2        7.82        7.95      0.93 o 
  -1  13   2        7.30        9.41      0.94 o 
   0  13   2        3.84        3.39      0.60 o 
  -3 -14   3        0.40        0.34      0.29 o 
  -2 -14   3        0.29        0.16      0.38 o 
  -1 -14   3        0.87        0.82      0.34 o 
   0 -14   3        6.48        5.06      0.79 o 
   1 -14   3        0.75        0.95      0.49 o 
   2 -14   3        0.11        0.55      0.43 o 
   3 -14   3        0.26        0.41      0.34 o 
   4 -14   3       10.25       15.89      1.39 o 
   5 -14   3        0.30        0.71      0.42 o 
  -5 -13   3       22.11       21.14      1.09 o 
  -4 -13   3        1.54        1.74      0.43 o 
  -3 -13   3        6.11        5.25      0.70 o 
  -2 -13   3        0.22        0.55      0.31 o 
  -1 -13   3        3.62        3.32      0.56 o 
   0 -13   3        7.56        6.72      0.81 o 
   1 -13   3        0.86        0.75      0.47 o 
   2 -13   3        0.00       -0.29      0.40 o 
   3 -13   3        0.00       -0.41      0.53 o 
   4 -13   3        1.13        1.03      0.57 o 
   5 -13   3       30.11       31.80      2.32 o 
   6 -13   3        4.01        6.10      0.98 o 
   7 -13   3       10.62       13.61      1.23 o 
  -7 -12   3        4.95        4.40      0.74 o 
  -6 -12   3       12.89       11.97      0.94 o 
  -5 -12   3        2.33        1.82      0.47 o 
  -4 -12   3        0.02        0.15      0.47 o 
  -3 -12   3        8.47        7.72      0.95 o 
  -2 -12   3        4.75        4.53      0.71 o 
  -1 -12   3        2.22        1.83      0.53 o 
   0 -12   3        5.64        5.84      0.82 o 
   1 -12   3       11.50        8.93      1.02 o 
   2 -12   3        1.71        1.04      0.47 o 
   3 -12   3        1.67        1.16      0.67 o 
   4 -12   3       19.29       17.43      2.02 o 
   5 -12   3        0.03       -0.46      0.46 o 
   6 -12   3        6.57        5.13      1.03 o 
   7 -12   3       30.70       35.36      2.22 o 
   8 -12   3        6.03        6.52      0.94 o 
  -8 -11   3        0.38       -0.21      0.32 o 
  -7 -11   3        2.09        2.08      0.54 o 
  -6 -11   3       30.78       31.26      1.97 o 
  -5 -11   3       43.11       42.42      2.21 o 
  -4 -11   3        1.90        1.87      0.53 o 
  -3 -11   3       13.28       11.11      1.68 o 
  -2 -11   3        4.61        5.50      0.84 o 
  -1 -11   3      133.37      122.33      3.77 o 
   0 -11   3      152.78      128.42      3.93 o 
   1 -11   3      328.16      277.57      5.81 o 
   2 -11   3       23.71       27.83      1.85 o 
   3 -11   3       37.56       29.56      2.76 o 
   4 -11   3        8.03        8.08      0.94 o 
   5 -11   3       53.07       54.78      3.84 o 
   6 -11   3        1.07        0.73      0.79 o 
   7 -11   3        1.64        1.40      0.44 o 
   8 -11   3        0.03       -0.17      0.27 o 
   9 -11   3        0.00        0.37      0.40 o 
  10 -11   3        2.01        1.99      0.55 o 
  -9 -10   3        0.19        0.72      0.42 o 
  -8 -10   3        0.84        0.97      0.35 o 
  -7 -10   3        1.78        2.54      0.90 o 
  -6 -10   3        0.03       -0.37      0.43 o 
  -5 -10   3        0.22        0.12      0.47 o 
  -4 -10   3       87.07       78.09      2.57 o 
  -3 -10   3       11.67       12.99      1.30 o 
  -2 -10   3      292.33      310.31      5.67 o 
  -1 -10   3      277.79      275.83      5.19 o 
   0 -10   3       17.38       14.97      1.63 o 
   1 -10   3      232.61      222.65      5.67 o 
   2 -10   3       53.21       45.29      2.12 o 
   3 -10   3       30.44       31.05      2.77 o 
   4 -10   3        2.42        1.55      0.80 o 
   5 -10   3       18.46       16.67      1.36 o 
   6 -10   3       89.90       91.36      3.12 o 
   7 -10   3      115.10      120.00      6.70 o 
   8 -10   3        2.25        3.49      0.65 o 
   9 -10   3       11.97       12.37      1.07 o 
  10 -10   3        3.31        4.17      0.61 o 
  11 -10   3        1.66        1.86      0.50 o 
 -10  -9   3        0.20        0.01      0.32 o 
  -9  -9   3        8.08        5.47      1.02 o 
  -8  -9   3        3.02        3.03      0.61 o 
  -7  -9   3       26.68       26.73      2.62 o 
  -6  -9   3        5.08        7.31      0.82 o 
  -5  -9   3        2.50        2.50      0.58 o 
  -4  -9   3        5.80        6.67      0.95 o 
  -3  -9   3      490.26      457.21      6.27 o 
  -2  -9   3       23.60       24.25      1.17 o 
  -1  -9   3       22.49       20.73      1.27 o 
   0  -9   3        1.50        2.96      0.76 o 
   1  -9   3       56.50       57.13      2.23 o 
   2  -9   3        0.06       -0.03      0.35 o 
   3  -9   3        9.97       10.64      0.81 o 
   4  -9   3       51.07       46.60      1.69 o 
   5  -9   3        7.40        6.25      0.66 o 
   6  -9   3       10.02        7.76      0.91 o 
   7  -9   3      223.93      211.23     11.39 o 
   8  -9   3       18.77       17.09      1.43 o 
   9  -9   3        0.09        0.38      0.34 o 
  10  -9   3        1.69        1.90      0.46 o 
  11  -9   3       19.34       22.21      1.23 o 
 -11  -8   3        0.52        0.43      0.38 o 
 -10  -8   3        7.97        5.59      1.03 o 
  -9  -8   3        0.14        0.41      0.50 o 
  -8  -8   3       34.19       36.68      1.66 o 
  -7  -8   3        0.37        0.67      0.31 o 
  -6  -8   3      149.01      142.60      2.95 o 
  -5  -8   3       46.85       47.81      1.77 o 
  -4  -8   3       50.73       46.17      1.99 o 
  -3  -8   3       10.19       10.19      0.89 o 
  -2  -8   3      106.15      108.49      5.53 o 
  -1  -8   3        2.36        1.08      0.63 o 
   0  -8   3       87.71       89.90      4.68 o 
   1  -8   3       40.03       35.90      4.31 o 
   2  -8   3        5.28        2.32      1.30 o 
   3  -8   3       72.75       75.43      6.35 o 
   4  -8   3       10.54       12.60      1.03 o 
   5  -8   3        0.00       -0.31      0.31 o 
   6  -8   3      397.12      403.10      5.55 o 
   7  -8   3     1781.36     1578.99     19.02 o 
   8  -8   3        1.12        0.58      0.84 o 
   9  -8   3       54.49       51.49      2.47 o 
  10  -8   3       57.22       63.51      2.57 o 
  11  -8   3       18.63       16.58      1.17 o 
  12  -8   3        6.38        8.19      1.00 o 
 -11  -7   3       31.65       30.41      2.07 o 
 -10  -7   3        0.29        0.27      0.46 o 
  -9  -7   3        3.92        3.73      0.70 o 
  -8  -7   3      189.64      184.13      4.06 o 
  -7  -7   3        0.15       -0.05      0.28 o 
  -6  -7   3       13.43       13.65      0.83 o 
  -5  -7   3       27.14       23.02      1.02 o 
  -4  -7   3       48.95       42.06      3.57 o 
  -3  -7   3       12.18       14.24      2.02 o 
  -2  -7   3      193.00      214.07      7.24 o 
  -1  -7   3      214.93      234.71      7.17 o 
   0  -7   3       14.88        8.00      1.28 o 
   1  -7   3        8.78       13.24      1.56 o 
   2  -7   3      569.39      542.46     15.49 o 
   3  -7   3      138.27      107.98      7.02 o 
   4  -7   3       47.02       46.77      4.78 o 
   5  -7   3      154.43      139.63      8.51 o 
   6  -7   3      102.34       96.11      2.89 o 
   7  -7   3       54.40       46.77      2.13 o 
   8  -7   3        7.51        8.06      1.03 o 
   9  -7   3      290.99      272.04      5.70 o 
  10  -7   3       34.08       30.34      1.84 o 
  11  -7   3        2.13        3.58      0.64 o 
  12  -7   3        4.89        5.17      0.62 o 
 -12  -6   3        5.96        5.59      0.61 o 
 -11  -6   3        6.22        7.46      0.82 o 
 -10  -6   3        0.52        0.16      0.38 o 
  -9  -6   3       38.51       37.29      2.11 o 
  -8  -6   3       18.75       15.35      1.13 o 
  -7  -6   3        6.08        7.08      0.61 o 
  -6  -6   3       15.54       20.78      1.10 o 
  -5  -6   3       57.33       63.54      4.35 o 
  -4  -6   3       65.31       67.27      4.19 o 
  -3  -6   3      519.78      547.54     11.25 o 
  -2  -6   3      896.81      911.55     17.37 o 
  -1  -6   3      130.30      135.35      4.94 o 
   0  -6   3       55.90       54.49      3.06 o 
   1  -6   3      193.72      209.86      5.79 o 
   2  -6   3       35.30       56.28      4.98 o 
   3  -6   3      673.46      697.95     16.38 o 
   4  -6   3       13.42       10.98      2.14 o 
   5  -6   3        1.00        2.20      0.91 o 
   6  -6   3       12.34        8.49      2.12 o 
   7  -6   3      130.75      126.21      4.47 o 
   8  -6   3      190.02      189.42      5.48 o 
   9  -6   3       15.17       16.10      1.39 o 
  10  -6   3        5.61        6.32      0.88 o 
  11  -6   3        8.43        8.69      0.98 o 
  12  -6   3        5.85        8.78      0.81 o 
  13  -6   3        0.27        0.28      0.29 o 
 -13  -5   3        2.02        2.02      0.55 o 
 -12  -5   3        7.11        7.65      0.77 o 
 -11  -5   3        0.26        0.99      0.35 o 
 -10  -5   3        1.33        1.22      0.43 o 
  -9  -5   3        0.17        0.18      0.28 o 
  -8  -5   3        2.77        2.58      0.40 o 
  -7  -5   3      100.46      106.37      2.16 o 
  -6  -5   3       23.07       17.37      2.27 o 
  -5  -5   3       32.13       33.89      2.96 o 
  -4  -5   3      432.10      427.78      9.80 o 
  -3  -5   3     1084.55     1067.04     14.33 o 
  -2  -5   3      175.74      190.16      5.76 o 
  -1  -5   3      407.41      483.14     12.54 o 
   0  -5   3       38.02       44.17      2.53 o 
   1  -5   3       96.67      106.48      3.75 o 
   2  -5   3     2438.79     2669.86     81.38 o 
   3  -5   3      334.15      336.77     19.43 o 
   4  -5   3        2.32        0.74      0.50 o 
   5  -5   3       84.22       80.67      5.64 o 
   6  -5   3        1.93        1.30      0.84 o 
   7  -5   3       32.69       34.37      1.73 o 
   8  -5   3        3.67        3.52      0.79 o 
   9  -5   3        1.72        2.30      0.41 o 
  10  -5   3        7.92        6.13      0.68 o 
  11  -5   3        0.49        0.57      0.31 o 
  12  -5   3        4.59        3.65      0.90 o 
  13  -5   3        8.97       10.20      1.16 o 
 -13  -4   3        0.59        1.71      1.17 o 
 -12  -4   3        9.15        9.36      0.90 o 
 -11  -4   3        5.82        6.04      0.82 o 
 -10  -4   3        5.23        5.02      0.80 o 
  -9  -4   3        8.20        8.96      0.86 o 
  -8  -4   3        0.46        0.61      0.29 o 
  -7  -4   3       14.46       16.21      1.10 o 
  -6  -4   3       37.43       32.64      2.93 o 
  -5  -4   3      517.30      570.93     11.44 o 
  -4  -4   3      207.29      207.15      6.30 o 
  -3  -4   3      701.37      808.87     16.35 o 
  -2  -4   3      352.01      361.83      6.13 o 
  -1  -4   3       79.50       86.11      3.48 o 
   0  -4   3     3826.05     3512.76     27.78 o 
   1  -4   3      162.62      158.35      5.92 o 
   2  -4   3       21.79       16.31      2.00 o 
   3  -4   3      233.21      218.06      7.38 o 
   4  -4   3      140.50      147.60      6.48 o 
   5  -4   3       19.04       10.54      1.86 o 
   6  -4   3        4.04        3.00      1.15 o 
   7  -4   3       12.58       11.20      2.43 o 
   8  -4   3        3.72        5.19      0.70 o 
   9  -4   3        5.44        7.45      0.86 o 
  10  -4   3       21.27       17.49      1.13 o 
  11  -4   3        2.55        3.27      0.65 o 
  12  -4   3       17.47       18.96      1.33 o 
  13  -4   3        3.20        4.27      0.71 o 
 -13  -3   3        1.23        1.41      0.37 o 
 -12  -3   3       24.56       28.64      1.60 o 
 -11  -3   3       34.35       36.16      2.57 o 
 -10  -3   3       34.49       34.37      2.01 o 
  -9  -3   3        2.89        4.61      1.14 o 
  -8  -3   3       14.58       17.21      1.24 o 
  -7  -3   3       22.35       20.63      2.44 o 
  -6  -3   3      636.37      724.88     20.11 o 
  -5  -3   3      239.37      260.74      7.25 o 
  -4  -3   3      162.73      156.27      7.43 o 
  -3  -3   3        5.62        5.61      0.85 o 
  -2  -3   3       11.49        7.24      0.72 o 
  -1  -3   3    14851.22    11818.77    154.28 o 
   0  -3   3     2340.01     2287.94     22.17 o 
   1  -3   3      247.06      260.89      6.51 o 
   2  -3   3      112.34      121.46      4.59 o 
   3  -3   3      816.83      850.88     13.20 o 
   4  -3   3      310.34      317.77      8.67 o 
   5  -3   3       69.32       77.20      4.75 o 
   6  -3   3       76.11       91.67      5.70 o 
   7  -3   3        5.52        7.84      1.78 o 
   8  -3   3       29.66       28.27      1.55 o 
   9  -3   3       61.47       55.59      2.27 o 
  10  -3   3        0.83       -0.42      0.43 o 
  11  -3   3        4.69        3.83      0.72 o 
  12  -3   3        7.16        6.62      0.84 o 
  13  -3   3        0.53       -0.29      0.48 o 
 -13  -2   3       52.44       55.20      1.92 o 
 -12  -2   3       54.38       64.78      3.47 o 
 -11  -2   3       11.62        9.88      1.12 o 
 -10  -2   3       23.28       20.21      1.55 o 
  -9  -2   3       10.78       10.02      0.84 o 
  -8  -2   3        2.67        1.89      0.34 o 
  -7  -2   3       40.59       33.98      2.94 o 
  -6  -2   3      202.27      219.51      9.51 o 
  -5  -2   3       50.43       67.18      3.46 o 
  -4  -2   3       21.50       15.54      0.91 o 
  -3  -2   3     1436.80     1465.07      9.10 o 
  -2  -2   3     3556.73     3629.01     13.99 o 
  -1  -2   3     1242.23     1310.17      6.48 o 
   0  -2   3      518.48      462.69      6.40 o 
   1  -2   3      224.30      215.71      4.86 o 
   2  -2   3        4.21        3.10      0.69 o 
   3  -2   3        0.11        0.43      0.49 o 
   4  -2   3      229.82      225.83      6.80 o 
   5  -2   3     1531.51     1688.24     21.06 o 
   6  -2   3       45.26       59.02      4.40 o 
   7  -2   3       43.69       58.32      4.83 o 
   8  -2   3      156.80      160.66      3.59 o 
   9  -2   3      102.19       82.94      2.85 o 
  10  -2   3        9.30        6.49      0.74 o 
  11  -2   3       18.42       14.18      1.32 o 
  12  -2   3        0.07       -0.50      0.50 o 
  13  -2   3        5.03        5.01      0.90 o 
 -14  -1   3       28.23       31.55      1.61 o 
 -13  -1   3        3.48        1.97      0.60 o 
 -12  -1   3        5.73        7.41      1.33 o 
 -11  -1   3      246.75      267.95      4.77 o 
 -10  -1   3      365.91      361.76      6.52 o 
  -9  -1   3      195.02      203.48      3.66 o 
  -8  -1   3       72.05       70.17      3.24 o 
  -7  -1   3      100.78       81.26      6.56 o 
  -6  -1   3       53.48       63.16      4.48 o 
  -5  -1   3        0.06       -0.16      0.49 o 
  -4  -1   3      299.28      284.91      8.59 o 
  -3  -1   3      434.91      454.23      9.32 o 
  -2  -1   3      579.53      559.65     12.48 o 
  -1  -1   3       20.83       23.32      1.73 o 
   0  -1   3      534.21      545.74      8.78 o 
   1  -1   3     1180.94     1124.02      6.76 o 
   2  -1   3     1468.23     1358.53      8.41 o 
   3  -1   3     2169.53     2072.91     16.32 o 
   4  -1   3      965.26     1008.11     13.74 o 
   5  -1   3      196.55      158.32      6.29 o 
   6  -1   3        2.67        0.94      0.64 o 
   7  -1   3        0.05       -0.47      0.57 o 
   8  -1   3       32.72       28.05      1.13 o 
   9  -1   3        0.32        0.56      0.25 o 
  10  -1   3       28.89       28.75      1.53 o 
  11  -1   3       49.40       41.24      2.24 o 
  12  -1   3       25.37       21.73      2.13 o 
  13  -1   3        0.31       -0.49      0.56 o 
 -14   0   3       19.14       23.35      1.38 o 
 -13   0   3        4.34        3.56      0.79 o 
 -12   0   3        1.98        1.86      0.71 o 
 -11   0   3        3.83        5.01      0.54 o 
 -10   0   3       53.77       56.69      1.77 o 
  -9   0   3       10.46        8.69      0.93 o 
  -8   0   3       15.80       13.93      1.90 o 
  -7   0   3        4.85        4.42      1.54 o 
  -6   0   3        7.07       10.43      2.15 o 
  -5   0   3        8.30       10.15      1.24 o 
  -4   0   3       71.97       68.93      4.50 o 
  -3   0   3       97.15       95.11      4.57 o 
  -2   0   3      945.63      924.20     13.27 o 
  -1   0   3     1948.11     1913.12     21.49 o 
   0   0   3    13741.85    11751.74    359.04 o 
   1   0   3    10234.72     8870.07    113.55 o 
   2   0   3     8732.80     7986.46    112.26 o 
   3   0   3     2510.58     2470.30     13.24 o 
   4   0   3      619.56      648.64      9.27 o 
   5   0   3      617.78      704.95     22.87 o 
   6   0   3        1.53        0.79      0.43 o 
   7   0   3      144.89      159.73      7.77 o 
   8   0   3        1.21        1.83      0.28 o 
   9   0   3        2.14        1.42      0.33 o 
  10   0   3       10.21        8.28      0.87 o 
  11   0   3       20.61       20.18      1.54 o 
  12   0   3        2.16        1.07      0.48 o 
  13   0   3        2.81        3.44      0.50 o 
 -13   1   3       10.26       11.64      1.32 o 
 -12   1   3       21.01       22.99      1.21 o 
 -11   1   3       21.36       24.25      1.16 o 
 -10   1   3      115.40      116.99      3.68 o 
  -9   1   3      397.20      420.72      6.23 o 
  -8   1   3        6.96        7.01      0.75 o 
  -7   1   3       39.80       32.70      4.08 o 
  -6   1   3        9.25        4.72      1.55 o 
  -5   1   3      309.44      347.54     11.06 o 
  -4   1   3     3591.76     3773.41     46.25 o 
  -3   1   3      893.61      918.84      9.42 o 
  -2   1   3     7216.78     6814.96     30.58 o 
  -1   1   3    10447.27     9547.94     40.31 o 
   0   1   3     3629.56     3110.38    117.77 o 
   1   1   3      568.59      588.09      5.74 o 
   2   1   3       43.61       46.79      1.21 o 
   3   1   3      196.33      194.04      3.57 o 
   4   1   3        1.88        4.20      0.60 o 
   5   1   3      146.76      146.96      3.69 o 
   6   1   3        1.05       -0.60      0.60 o 
   7   1   3        1.62       -1.11      1.11 o 
   8   1   3       75.77       68.60      1.96 o 
   9   1   3       17.48       16.07      1.16 o 
  10   1   3        0.18        0.56      0.29 o 
  11   1   3       60.74       63.37      3.82 o 
  12   1   3       64.77       76.42      2.50 o 
  13   1   3        3.30        3.95      0.48 o 
 -13   2   3       10.06       12.87      0.90 o 
 -12   2   3        1.43        1.56      0.37 o 
 -11   2   3        5.42        6.08      0.67 o 
 -10   2   3       88.49       92.86      3.39 o 
  -9   2   3       65.58       64.67      2.72 o 
  -8   2   3      114.64      128.17      4.40 o 
  -7   2   3       58.48       48.60      5.00 o 
  -6   2   3       37.52       27.16      3.47 o 
  -5   2   3     2276.14     2727.69     56.74 o 
  -4   2   3      852.34      948.33     11.24 o 
  -3   2   3      347.25      364.77      6.53 o 
  -2   2   3      835.75      809.88      8.78 o 
  -1   2   3     1089.99     1181.61      9.40 o 
   0   2   3      125.60      124.98      4.30 o 
   1   2   3        0.22        0.49      0.29 o 
   2   2   3       63.60       60.99      2.08 o 
   3   2   3      165.90      203.64      3.97 o 
   4   2   3        1.97        2.03      0.41 o 
   5   2   3      123.78      106.02      7.20 o 
   6   2   3      107.63      106.37      7.87 o 
   7   2   3        2.32        1.20      0.49 o 
   8   2   3      187.03      186.88      3.32 o 
   9   2   3        0.52       -0.04      0.29 o 
  10   2   3       14.64       14.01      1.08 o 
  11   2   3        0.10       -0.23      0.29 o 
  12   2   3        0.01       -0.19      0.30 o 
  13   2   3       10.58       14.73      1.26 o 
 -13   3   3        2.60        3.17      0.50 o 
 -12   3   3        0.33        0.11      0.24 o 
 -11   3   3        0.04        0.13      0.36 o 
 -10   3   3      157.27      168.69      6.48 o 
  -9   3   3        0.38        1.08      0.61 o 
  -8   3   3        3.65        9.25      0.89 o 
  -7   3   3      229.34      209.50     10.48 o 
  -6   3   3        2.48        8.93      2.02 o 
  -5   3   3        0.59        2.43      1.39 o 
  -4   3   3        0.96       11.04      7.78 o 
  -3   3   3        6.84        8.60      1.13 o 
  -2   3   3       75.53       65.39      2.80 o 
  -1   3   3        8.41        9.79      1.09 o 
   0   3   3       57.47       50.70      2.21 o 
   1   3   3       17.90       20.47      1.16 o 
   2   3   3      772.66      913.16     12.70 o 
   3   3   3        1.94        1.56      0.54 o 
   4   3   3       36.60       47.90      4.70 o 
   5   3   3        6.40        3.13      1.32 o 
   6   3   3        9.39       10.38      2.58 o 
   7   3   3       37.35       32.02      1.29 o 
   8   3   3      351.26      324.22      5.57 o 
   9   3   3        6.72        7.27      0.67 o 
  10   3   3       34.15       37.14      1.42 o 
  11   3   3       19.80       18.72      1.11 o 
  12   3   3        2.88        4.13      0.79 o 
 -13   4   3        0.01       -0.04      0.23 o 
 -12   4   3        0.08        0.24      0.22 o 
 -11   4   3        0.00       -0.05      0.33 o 
 -10   4   3       12.69        9.60      1.56 o 
  -9   4   3       12.78       13.16      1.84 o 
  -8   4   3       60.07       50.82      4.41 o 
  -7   4   3       32.24       44.40      2.50 o 
  -6   4   3       47.22       45.00      4.64 o 
  -5   4   3        0.00        0.52      0.71 o 
  -4   4   3       14.43       19.82      1.92 o 
  -3   4   3      202.91      227.68      6.13 o 
  -2   4   3        3.20        5.77      1.17 o 
  -1   4   3      483.65      499.97     24.65 o 
   0   4   3        5.51        5.22      0.84 o 
   1   4   3      599.98      663.73      8.75 o 
   2   4   3     1407.62     1429.10     38.53 o 
   3   4   3      149.21      167.66     12.22 o 
   4   4   3        2.37        1.67      1.11 o 
   5   4   3      129.15      119.92      8.57 o 
   6   4   3      182.52      181.54      3.49 o 
   7   4   3      150.90      154.21      3.38 o 
   8   4   3      196.15      182.48      3.98 o 
   9   4   3        3.58        3.98      0.59 o 
  10   4   3        0.13       -0.02      0.34 o 
  11   4   3        0.00       -0.35      0.35 o 
 -13   5   3        0.88        1.09      0.37 o 
 -12   5   3        0.33       -0.10      0.24 o 
 -11   5   3        1.68        1.08      0.36 o 
 -10   5   3        4.29        3.24      0.97 o 
  -9   5   3       72.77       61.07      3.93 o 
  -8   5   3        1.05        0.86      0.58 o 
  -7   5   3       52.31       48.57      2.68 o 
  -6   5   3        0.01       -0.69      0.69 o 
  -5   5   3        2.07        0.08      1.79 o 
  -4   5   3       10.20       13.28      1.65 o 
  -3   5   3        5.68        6.61      1.17 o 
  -2   5   3       20.91       25.60      5.77 o 
  -1   5   3       38.35       49.05      4.35 o 
   0   5   3      116.86      127.99      7.78 o 
   1   5   3     1035.92     1039.58     15.74 o 
   2   5   3      381.67      380.17      9.54 o 
   3   5   3        7.35       11.75      2.53 o 
   4   5   3       39.17       37.13      4.70 o 
   5   5   3       47.41       43.96      2.13 o 
   6   5   3       15.29       15.09      1.05 o 
   7   5   3      160.75      150.01      3.56 o 
   8   5   3        4.47        5.75      0.71 o 
   9   5   3       60.56       62.11      3.81 o 
  10   5   3        6.59        5.75      1.15 o 
  11   5   3        2.53        1.33      0.49 o 
 -12   6   3        0.41        1.53      0.27 o 
 -11   6   3        5.43        4.87      0.63 o 
 -10   6   3        0.03       -0.36      0.38 o 
  -9   6   3       47.12       32.80      2.82 o 
  -8   6   3       20.54       16.21      1.84 o 
  -7   6   3       12.64       10.58      1.50 o 
  -6   6   3       44.46       51.34      2.81 o 
  -5   6   3        1.65        0.69      0.45 o 
  -4   6   3        6.60        7.76      0.96 o 
  -3   6   3      109.05       97.90      7.54 o 
  -2   6   3      118.06      119.20      8.24 o 
  -1   6   3        1.11        1.60      1.14 o 
   0   6   3       19.86       19.38      1.80 o 
   1   6   3      260.71      265.25      8.50 o 
   2   6   3      266.50      281.90      8.90 o 
   3   6   3        7.79        8.28      1.15 o 
   4   6   3       15.33       12.10      1.07 o 
   5   6   3        0.16       -0.10      0.59 o 
   6   6   3        7.18        8.11      0.85 o 
   7   6   3       11.64       10.14      0.94 o 
   8   6   3       85.80       87.35      4.61 o 
   9   6   3        0.00        0.14      0.39 o 
  10   6   3        3.41        3.21      0.84 o 
  11   6   3        0.11        0.05      0.31 o 
 -12   7   3        7.26       10.21      0.88 o 
 -11   7   3        1.53        4.20      0.57 o 
 -10   7   3       19.47       17.65      1.24 o 
  -9   7   3        0.71        2.36      0.54 o 
  -8   7   3        0.46        0.70      0.34 o 
  -7   7   3       11.07        6.91      1.23 o 
  -6   7   3      276.98      248.32      7.57 o 
  -5   7   3       27.91       26.36      3.46 o 
  -4   7   3       37.30       33.27      2.71 o 
  -3   7   3      134.48      129.41      4.64 o 
  -2   7   3      210.77      218.37      5.87 o 
  -1   7   3       27.20       28.04      1.55 o 
   0   7   3        6.85        4.85      0.60 o 
   1   7   3        0.25        0.03      0.52 o 
   2   7   3        0.92       -1.04      1.44 o 
   3   7   3        2.40        3.50      0.78 o 
   4   7   3        0.24        1.05      0.62 o 
   5   7   3        2.45        2.51      0.61 o 
   6   7   3        0.28       -0.11      0.61 o 
   7   7   3        3.30        3.17      0.96 o 
   8   7   3        4.00        3.95      0.99 o 
   9   7   3        2.54        2.74      0.77 o 
  10   7   3       28.14       28.22      1.80 o 
 -11   8   3        0.00        0.29      0.28 o 
 -10   8   3        3.81        2.99      0.47 o 
  -9   8   3        5.06        5.77      0.71 o 
  -8   8   3        0.68        0.16      0.28 o 
  -7   8   3       16.46       19.24      2.01 o 
  -6   8   3        8.84        8.46      1.42 o 
  -5   8   3      331.57      303.37      8.56 o 
  -4   8   3      614.39      550.27     11.65 o 
  -3   8   3       25.77       27.40      2.61 o 
  -2   8   3      526.56      521.99      9.58 o 
  -1   8   3       69.14       67.63      3.23 o 
   0   8   3        3.06        3.10      0.50 o 
   1   8   3        0.09       -0.16      0.50 o 
   2   8   3        0.85        2.01      0.51 o 
   3   8   3        0.67        0.61      0.42 o 
   4   8   3        0.74        1.36      0.68 o 
   5   8   3        2.63        2.38      0.78 o 
   6   8   3        4.00        4.14      1.07 o 
   7   8   3       69.17       68.70      3.80 o 
   8   8   3        1.41        1.48      0.60 o 
   9   8   3       62.51       62.30      2.74 o 
 -10   9   3        2.35        1.07      0.42 o 
  -9   9   3       13.15       15.51      1.50 o 
  -8   9   3        0.20        1.04      0.83 o 
  -7   9   3       10.45        8.29      1.31 o 
  -6   9   3       10.51        9.36      1.50 o 
  -5   9   3        1.69        2.49      0.79 o 
  -4   9   3        8.76        7.33      1.46 o 
  -3   9   3      327.71      327.18      9.05 o 
  -2   9   3       70.78       64.00      3.96 o 
  -1   9   3        6.88        8.39      1.42 o 
   0   9   3       44.97       45.51      3.14 o 
   1   9   3       11.10        9.86      1.53 o 
   2   9   3        0.04       -0.15      0.33 o 
   3   9   3        7.66        6.79      0.88 o 
   4   9   3        8.06        5.71      1.17 o 
   5   9   3       15.00       15.82      1.91 o 
   6   9   3       17.35       18.49      1.92 o 
   7   9   3       16.27       17.77      1.72 o 
   8   9   3        9.25       10.29      1.10 o 
  -8  10   3       13.15       15.54      0.98 o 
  -7  10   3       24.17       24.78      2.01 o 
  -6  10   3       12.61       10.82      1.43 o 
  -5  10   3        4.52        3.53      0.90 o 
  -4  10   3        0.31        0.37      0.36 o 
  -3  10   3       26.57       30.93      2.68 o 
  -2  10   3       18.87       18.46      2.10 o 
  -1  10   3      159.10      168.44      5.93 o 
   0  10   3       51.74       56.34      3.32 o 
   1  10   3       28.18       27.73      2.49 o 
   2  10   3        0.09        0.48      0.60 o 
   3  10   3        9.18        9.08      1.44 o 
   4  10   3        3.69        2.55      0.83 o 
   5  10   3        2.11        1.54      0.43 o 
   6  10   3       18.07       15.32      1.48 o 
   7  10   3        0.21        0.07      0.31 o 
  -7  11   3        3.95        4.25      0.48 o 
  -6  11   3        0.03        0.76      0.50 o 
  -5  11   3        0.02        0.27      0.47 o 
  -4  11   3       22.88       26.30      1.90 o 
  -3  11   3        8.16        9.76      1.01 o 
  -2  11   3        0.00        0.72      0.51 o 
  -1  11   3        1.66        2.39      0.50 o 
   0  11   3       70.22       77.65      4.21 o 
   1  11   3        0.27        0.05      0.39 o 
   2  11   3       66.45       68.45      3.36 o 
   3  11   3       12.24       14.82      1.07 o 
   4  11   3       21.21       20.34      1.13 o 
   5  11   3        2.25        2.25      0.57 o 
  -5  12   3       14.26       17.17      1.34 o 
  -4  12   3        0.36       -0.10      0.40 o 
  -3  12   3       20.13       20.39      1.08 o 
  -2  12   3       23.67       25.84      1.24 o 
  -1  12   3        0.04        0.29      0.20 o 
   0  12   3        8.01        8.52      0.72 o 
   1  12   3        3.38        4.54      0.51 o 
   2  12   3        0.32        0.54      0.36 o 
  -3 -14   4        0.81        2.75      0.40 o 
  -2 -14   4        0.31        0.72      0.38 o 
  -1 -14   4        0.01       -0.22      0.27 o 
   0 -14   4        0.65        0.92      0.46 o 
   1 -14   4        0.15        0.82      0.43 o 
   2 -14   4        1.37        1.39      0.48 o 
   3 -14   4        0.65        1.00      0.48 o 
   4 -14   4        6.41        5.94      0.93 o 
   5 -14   4        2.78        4.00      0.69 o 
  -6 -13   4        8.44        9.76      1.00 o 
  -5 -13   4        2.15        1.67      0.77 o 
  -4 -13   4       12.08       10.12      0.88 o 
  -3 -13   4        3.00        3.66      0.60 o 
  -2 -13   4        1.81        1.31      0.41 o 
  -1 -13   4       12.57        9.60      0.96 o 
   0 -13   4        4.24        4.12      0.66 o 
   1 -13   4        0.15        0.20      0.50 o 
   2 -13   4        1.53        1.52      0.62 o 
   3 -13   4        0.16        0.32      0.50 o 
   4 -13   4        1.18        1.14      0.62 o 
   5 -13   4       18.19       25.32      2.05 o 
   6 -13   4        0.86        0.85      0.43 o 
   7 -13   4        0.28       -0.34      0.34 o 
  -7 -12   4        7.94        7.55      1.00 o 
  -6 -12   4        4.63        5.16      0.62 o 
  -5 -12   4       17.88       18.31      1.30 o 
  -4 -12   4        2.82        2.27      0.54 o 
  -3 -12   4        5.66        4.82      0.79 o 
  -2 -12   4        8.95        8.84      0.98 o 
  -1 -12   4        2.25        1.62      0.51 o 
   0 -12   4       52.14       53.21      2.45 o 
   1 -12   4       11.55       12.36      1.21 o 
   2 -12   4        4.93        5.37      1.18 o 
   3 -12   4        0.18       -0.23      0.44 o 
   4 -12   4       31.47       26.82      2.51 o 
   5 -12   4       67.35       65.68      3.74 o 
   6 -12   4       16.12       19.88      1.93 o 
   7 -12   4        2.32        3.03      0.75 o 
   8 -12   4        0.50        0.69      0.44 o 
  -8 -11   4        0.29        0.08      0.33 o 
  -7 -11   4        1.57        2.02      0.72 o 
  -6 -11   4        2.15        3.68      0.66 o 
  -5 -11   4        0.48        0.25      0.36 o 
  -4 -11   4       18.40       16.93      1.16 o 
  -3 -11   4        1.88        2.84      0.59 o 
  -2 -11   4        5.79        4.19      0.69 o 
  -1 -11   4        5.90        6.16      0.86 o 
   0 -11   4        1.36        1.01      0.51 o 
   1 -11   4        8.82        5.36      0.88 o 
   2 -11   4      149.65      124.30      3.87 o 
   3 -11   4       90.84       67.34      4.16 o 
   4 -11   4       16.23       15.49      1.95 o 
   5 -11   4       28.81       29.00      1.74 o 
   6 -11   4        3.63        4.62      0.82 o 
   7 -11   4       43.65       44.80      3.20 o 
   8 -11   4        0.18        0.33      0.34 o 
   9 -11   4        1.03        2.10      0.43 o 
  -9 -10   4        0.02       -0.16      0.39 o 
  -8 -10   4       33.42       33.33      2.51 o 
  -7 -10   4       10.55        9.87      1.50 o 
  -6 -10   4        0.90        0.60      0.44 o 
  -5 -10   4        2.27        3.31      0.56 o 
  -4 -10   4       86.83       89.69      2.74 o 
  -3 -10   4       27.14       26.07      1.82 o 
  -2 -10   4        0.11        1.56      0.79 o 
  -1 -10   4       76.62       73.57      2.68 o 
   0 -10   4      246.47      234.13      4.86 o 
   1 -10   4      157.83      153.42      3.86 o 
   2 -10   4       45.16       43.57      2.07 o 
   3 -10   4       51.34       53.75      3.69 o 
   4 -10   4        3.61        3.34      0.51 o 
   5 -10   4       98.27       93.43      3.92 o 
   6 -10   4      206.45      198.01      5.10 o 
   7 -10   4       13.90       14.75      1.46 o 
   8 -10   4       25.43       23.80      1.59 o 
   9 -10   4        5.94        5.14      0.72 o 
  10 -10   4        0.00       -0.06      0.30 o 
 -10  -9   4        2.37        1.44      0.46 o 
  -9  -9   4        2.09        2.00      0.69 o 
  -8  -9   4       68.66       69.00      3.91 o 
  -7  -9   4       17.80       18.08      1.55 o 
  -6  -9   4       96.28       93.87      3.87 o 
  -5  -9   4      523.74      496.16     11.33 o 
  -4  -9   4       67.95       65.49      2.52 o 
  -3  -9   4        2.63        3.44      0.66 o 
  -2  -9   4      200.49      191.22      3.29 o 
  -1  -9   4       98.31       89.09      3.29 o 
   0  -9   4       66.22       72.93      3.27 o 
   1  -9   4      193.89      211.28      4.90 o 
   2  -9   4        1.67        1.51      0.44 o 
   3  -9   4        3.99        4.08      0.43 o 
   4  -9   4       10.65       10.98      0.84 o 
   5  -9   4       84.15       84.49      2.53 o 
   6  -9   4      138.07      137.97      3.19 o 
   7  -9   4       68.96       63.47      3.79 o 
   8  -9   4       16.62       15.92      1.38 o 
   9  -9   4       77.84       78.01      2.88 o 
  10  -9   4        0.80        0.24      0.37 o 
  11  -9   4        3.61        3.92      0.54 o 
 -11  -8   4        2.60        2.19      0.60 o 
 -10  -8   4        0.25        0.45      0.50 o 
  -9  -8   4       66.02       59.85      3.57 o 
  -8  -8   4      148.83      137.42      3.35 o 
  -7  -8   4       47.36       47.52      2.02 o 
  -6  -8   4        4.33        3.94      0.59 o 
  -5  -8   4        0.13        0.41      0.36 o 
  -4  -8   4        1.23        1.63      0.55 o 
  -3  -8   4      109.67      115.46      3.00 o 
  -2  -8   4      178.72      205.06      7.56 o 
  -1  -8   4       17.42       29.79      2.70 o 
   0  -8   4       20.85       26.53      3.56 o 
   1  -8   4       42.54       43.54      4.68 o 
   2  -8   4       34.79       48.64      5.02 o 
   3  -8   4       12.37        7.74      2.07 o 
   4  -8   4       13.30       11.44      0.82 o 
   5  -8   4      205.99      199.91      3.44 o 
   6  -8   4       13.83        9.83      0.83 o 
   7  -8   4       40.15       36.35      2.60 o 
   8  -8   4       50.08       49.04      2.44 o 
   9  -8   4      149.82      158.33      4.27 o 
  10  -8   4       10.40        9.36      0.99 o 
  11  -8   4       51.97       61.01      2.18 o 
  12  -8   4        8.72        9.21      0.67 o 
 -11  -7   4       15.39       14.00      1.45 o 
 -10  -7   4        1.57        2.26      0.92 o 
  -9  -7   4        7.31        7.71      0.81 o 
  -8  -7   4        1.47        1.37      0.42 o 
  -7  -7   4        0.38        0.70      0.43 o 
  -6  -7   4       39.87       33.54      1.46 o 
  -5  -7   4        8.49       11.58      0.82 o 
  -4  -7   4      199.12      200.01      7.63 o 
  -3  -7   4       47.73       50.53      3.66 o 
  -2  -7   4      752.73      754.49     20.39 o 
  -1  -7   4      721.90      750.93     32.85 o 
   0  -7   4       20.34       16.88      1.93 o 
   1  -7   4      299.76      281.00      7.72 o 
   2  -7   4      104.00      103.53      6.81 o 
   3  -7   4        2.60        1.86      0.88 o 
   4  -7   4        5.68        4.35      1.68 o 
   5  -7   4      270.57      253.43      5.95 o 
   6  -7   4      309.84      293.26      7.29 o 
   7  -7   4      219.31      214.59      6.19 o 
   8  -7   4     1110.56     1033.64     11.04 o 
   9  -7   4        7.66        7.10      0.94 o 
  10  -7   4        2.67        3.16      0.64 o 
  11  -7   4       29.59       28.85      1.60 o 
  12  -7   4       24.76       29.80      1.33 o 
 -12  -6   4        9.83        9.63      0.78 o 
 -11  -6   4       24.68       23.31      1.45 o 
 -10  -6   4       16.53       15.41      1.31 o 
  -9  -6   4       16.36       14.82      1.11 o 
  -8  -6   4        1.41        0.62      0.35 o 
  -7  -6   4       18.98       19.82      1.11 o 
  -6  -6   4       34.19       34.40      1.41 o 
  -5  -6   4       16.95       22.83      2.59 o 
  -4  -6   4      125.27      122.53      5.55 o 
  -3  -6   4     1296.17     1323.77     17.15 o 
  -2  -6   4     4903.31     4662.69     30.47 o 
  -1  -6   4       59.67       56.07      3.17 o 
   0  -6   4      254.62      252.87      5.10 o 
   1  -6   4     1071.28     1168.07     17.42 o 
   2  -6   4      185.75      226.94     10.96 o 
   3  -6   4        2.68        8.58      1.83 o 
   4  -6   4        1.19        3.39      1.39 o 
   5  -6   4      189.41      178.87      8.93 o 
   6  -6   4       17.04       19.68      1.70 o 
   7  -6   4      133.49      138.02      3.55 o 
   8  -6   4      577.75      529.29     11.09 o 
   9  -6   4       24.73       25.82      1.90 o 
  10  -6   4       16.71       15.34      1.32 o 
  11  -6   4       20.95       21.53      1.44 o 
  12  -6   4        1.84        3.17      0.69 o 
 -13  -5   4        6.26        5.70      0.76 o 
 -12  -5   4       37.70       38.05      1.66 o 
 -11  -5   4        6.54        6.10      0.80 o 
 -10  -5   4        1.82        1.38      1.06 o 
  -9  -5   4        5.22        3.86      0.59 o 
  -8  -5   4        0.06        0.04      0.27 o 
  -7  -5   4        2.00        1.80      0.34 o 
  -6  -5   4       89.80       97.79      5.31 o 
  -5  -5   4        3.16        3.20      0.98 o 
  -4  -5   4      321.24      313.79      8.21 o 
  -3  -5   4     5606.92     5672.49     32.46 o 
  -2  -5   4        5.25        3.11      0.82 o 
  -1  -5   4       11.94       18.33      1.21 o 
   0  -5   4     1992.16     2148.12     65.01 o 
   1  -5   4      259.44      292.86      9.21 o 
   2  -5   4      246.46      276.94      9.09 o 
   3  -5   4      854.26      846.84     16.22 o 
   4  -5   4      327.69      314.34     10.27 o 
   5  -5   4      435.22      407.63     12.46 o 
   6  -5   4        2.71       -0.84      0.84 o 
   7  -5   4      210.74      224.03      5.69 o 
   8  -5   4      163.10      141.67      3.82 o 
   9  -5   4       93.70       91.29      3.18 o 
  10  -5   4       11.72       11.69      0.93 o 
  11  -5   4       13.85       17.54      1.07 o 
  12  -5   4       12.70       14.42      1.04 o 
 -13  -4   4        1.65        1.17      0.32 o 
 -12  -4   4       52.27       54.61      2.11 o 
 -11  -4   4        0.89        1.13      0.43 o 
 -10  -4   4        3.22        3.42      0.67 o 
  -9  -4   4        6.22        5.44      0.90 o 
  -8  -4   4       13.14       11.69      0.90 o 
  -7  -4   4       38.99       35.95      1.64 o 
  -6  -4   4        6.52        3.65      0.98 o 
  -5  -4   4       11.46        9.15      2.11 o 
  -4  -4   4      524.48      641.92     10.94 o 
  -3  -4   4      193.18      263.86      9.37 o 
  -2  -4   4       92.36       93.41      2.77 o 
  -1  -4   4     1005.88     1004.02     29.21 o 
   0  -4   4      464.43      420.00     11.84 o 
   1  -4   4      336.14      344.88      8.76 o 
   2  -4   4       34.56       26.03      2.50 o 
   3  -4   4     1544.70     1517.24     19.41 o 
   4  -4   4     1429.39     1485.06     20.34 o 
   5  -4   4      205.52      183.40      7.77 o 
   6  -4   4       12.55        5.23      1.50 o 
   7  -4   4      252.93      264.93     10.83 o 
   8  -4   4        1.24        0.67      0.40 o 
   9  -4   4       19.71       16.07      1.38 o 
  10  -4   4        6.25        4.58      0.59 o 
  11  -4   4       14.41       13.92      1.23 o 
  12  -4   4        5.66        5.30      0.72 o 
  13  -4   4        2.72        2.38      0.50 o 
 -13  -3   4       26.63       31.14      1.37 o 
 -12  -3   4        0.04        0.58      0.38 o 
 -11  -3   4       13.72       14.85      1.81 o 
 -10  -3   4        1.19        0.98      0.42 o 
  -9  -3   4       11.26       12.62      1.22 o 
  -8  -3   4        4.89        6.98      0.84 o 
  -7  -3   4      145.84      155.82      9.21 o 
  -6  -3   4      595.22      637.99     17.79 o 
  -5  -3   4      139.39      160.90      5.66 o 
  -4  -3   4       41.31       41.31      2.61 o 
  -3  -3   4      460.71      515.77      7.69 o 
  -2  -3   4      517.12      468.62      4.81 o 
  -1  -3   4      421.87      422.94      4.34 o 
   0  -3   4      965.77      924.36     46.86 o 
   1  -3   4      175.80      181.96      4.08 o 
   2  -3   4        1.78        0.95      0.48 o 
   3  -3   4      413.94      433.55      9.21 o 
   4  -3   4     1468.17     1507.87     18.83 o 
   5  -3   4        1.92        2.60      0.96 o 
   6  -3   4       38.80       46.68      4.01 o 
   7  -3   4        5.78        2.09      1.02 o 
   8  -3   4       24.94       30.56      1.60 o 
   9  -3   4        3.24        6.20      0.85 o 
  10  -3   4        1.14        2.91      0.69 o 
  11  -3   4        1.16        0.40      0.32 o 
  12  -3   4        0.68        0.14      0.39 o 
  13  -3   4        2.54        2.12      0.59 o 
 -13  -2   4       27.25       27.82      1.36 o 
 -12  -2   4       31.83       37.67      2.68 o 
 -11  -2   4       96.70       92.47      4.59 o 
 -10  -2   4       33.10       28.92      1.88 o 
  -9  -2   4       20.59       20.57      1.19 o 
  -8  -2   4       62.67       60.89      2.02 o 
  -7  -2   4       29.63       29.91      2.80 o 
  -6  -2   4       10.20       13.63      2.47 o 
  -5  -2   4       82.76       90.58      5.94 o 
  -4  -2   4        2.43        1.19      0.48 o 
  -3  -2   4     1572.44     1568.67      9.43 o 
  -2  -2   4      575.36      575.44      8.58 o 
  -1  -2   4        1.35        1.68      0.40 o 
   0  -2   4       77.07       74.76      2.65 o 
   1  -2   4       21.07       19.45      2.92 o 
   2  -2   4       42.59       51.35      2.03 o 
   3  -2   4      949.40     1033.27     12.46 o 
   4  -2   4      105.10      102.48      4.43 o 
   5  -2   4     1200.83     1374.16     18.38 o 
   6  -2   4      504.05      540.96     13.00 o 
   7  -2   4       70.24       79.55      5.45 o 
   8  -2   4       37.37       44.49      3.22 o 
   9  -2   4       63.56       52.87      2.03 o 
  10  -2   4       55.05       47.45      2.43 o 
  11  -2   4       29.39       24.04      1.34 o 
  12  -2   4        3.12        2.34      0.76 o 
  13  -2   4        3.54        2.28      0.56 o 
 -13  -1   4       12.84       12.83      0.94 o 
 -12  -1   4       11.46       11.60      1.55 o 
 -11  -1   4      397.99      390.31      9.53 o 
 -10  -1   4      193.76      208.10      4.93 o 
  -9  -1   4       41.58       48.38      1.55 o 
  -8  -1   4        0.49        0.81      0.29 o 
  -7  -1   4      231.16      244.32     11.78 o 
  -6  -1   4     1225.20     1292.58     72.26 o 
  -5  -1   4       31.08       33.85      2.12 o 
  -4  -1   4        2.90        5.98      0.88 o 
  -3  -1   4        3.80        2.68      0.62 o 
  -2  -1   4        3.62        4.23      0.65 o 
  -1  -1   4      987.28      974.22     18.10 o 
   0  -1   4        5.84        3.51      0.91 o 
   1  -1   4     3263.32     2971.27     24.37 o 
   2  -1   4       31.19       33.44      1.21 o 
   3  -1   4     1963.73     2042.98     41.19 o 
   4  -1   4     1644.53     1915.04     30.08 o 
   5  -1   4      587.45      700.91     17.08 o 
   6  -1   4      312.80      380.41     17.91 o 
   7  -1   4        3.25        4.52      1.40 o 
   8  -1   4        8.59        7.86      0.66 o 
   9  -1   4        1.18        1.01      0.26 o 
  10  -1   4       33.64       30.68      1.60 o 
  11  -1   4        8.57        7.93      1.00 o 
  12  -1   4        5.21        6.66      1.16 o 
  13  -1   4        7.48        6.32      0.58 o 
 -13   0   4       13.61       15.32      1.50 o 
 -12   0   4        9.25       13.64      1.09 o 
 -11   0   4      169.90      185.59      5.38 o 
 -10   0   4        6.15        7.40      0.65 o 
  -9   0   4        0.05       -0.12      0.33 o 
  -8   0   4      100.71      110.20      3.24 o 
  -7   0   4        1.40       -0.84      0.87 o 
  -6   0   4       49.28       52.99      4.96 o 
  -5   0   4       57.96       62.07      3.18 o 
  -4   0   4      631.28      642.71     13.98 o 
  -3   0   4      804.22      800.68     10.11 o 
  -2   0   4       11.56        8.93      1.05 o 
  -1   0   4       82.59       76.76      2.22 o 
   0   0   4      672.74      694.79      6.70 o 
   1   0   4       96.52      101.79      2.37 o 
   2   0   4     4668.61     4700.51     21.96 o 
   3   0   4     1090.73     1128.56     15.04 o 
   4   0   4     1057.95      981.75     11.88 o 
   5   0   4      586.46      677.83     14.50 o 
   6   0   4       18.81       17.08      2.36 o 
   7   0   4        6.10        7.37      0.85 o 
   8   0   4        6.72        5.96      0.57 o 
   9   0   4        9.03        6.63      0.75 o 
  10   0   4        3.92        4.61      0.66 o 
  11   0   4       27.73       26.86      1.78 o 
  12   0   4        0.27        1.39      0.58 o 
  13   0   4        0.00       -0.40      0.54 o 
 -13   1   4        7.03       11.51      0.83 o 
 -12   1   4        2.11        1.92      0.38 o 
 -11   1   4        0.28        0.15      0.38 o 
 -10   1   4       99.47       94.79      6.58 o 
  -9   1   4        0.10        0.50      0.41 o 
  -8   1   4        2.12        2.00      0.46 o 
  -7   1   4       59.02       44.90      4.81 o 
  -6   1   4       30.91       33.13      3.79 o 
  -5   1   4      441.87      523.45     13.80 o 
  -4   1   4     1310.82     1227.45     19.05 o 
  -3   1   4      146.59      149.05      5.73 o 
  -2   1   4     2042.46     1970.40     25.38 o 
  -1   1   4     3364.57     3499.54     14.36 o 
   0   1   4      346.73      382.08     10.38 o 
   1   1   4      281.47      271.96      5.25 o 
   2   1   4      867.72      951.96      9.37 o 
   3   1   4      461.70      475.68      8.39 o 
   4   1   4        0.21        0.04      0.58 o 
   5   1   4       46.48       48.43      4.19 o 
   6   1   4        1.72        2.82      1.31 o 
   7   1   4      106.15      106.53      2.72 o 
   8   1   4        7.31        6.75      0.65 o 
   9   1   4       65.17       59.59      2.23 o 
  10   1   4       35.34       30.63      1.60 o 
  11   1   4        0.18        0.68      0.40 o 
  12   1   4       15.21       17.53      1.73 o 
  13   1   4        2.49        2.05      0.48 o 
 -13   2   4        0.19        0.17      0.22 o 
 -12   2   4        0.51        0.81      0.25 o 
 -11   2   4        1.38        0.41      0.31 o 
 -10   2   4        8.26        6.49      0.82 o 
  -9   2   4        4.50        3.25      0.95 o 
  -8   2   4        7.97       11.10      1.32 o 
  -7   2   4        0.89       -0.81      0.81 o 
  -6   2   4      169.83      190.30      9.26 o 
  -5   2   4       68.80       73.78      5.30 o 
  -4   2   4      912.28     1082.80     14.41 o 
  -3   2   4     3126.91     3286.28     20.34 o 
  -2   2   4       85.19      106.13     50.75 o 
  -1   2   4       43.22       49.86      1.92 o 
   0   2   4      322.88      346.15      6.42 o 
   1   2   4        9.52       11.43      1.30 o 
   2   2   4      839.62      951.40     12.77 o 
   3   2   4       19.13       28.23      1.65 o 
   4   2   4      119.14      134.10      8.56 o 
   5   2   4       27.00       31.33      4.12 o 
   6   2   4       71.35       68.13      6.43 o 
   7   2   4       26.72       26.59      1.33 o 
   8   2   4       36.93       34.01      1.45 o 
   9   2   4       15.34       14.25      1.10 o 
  10   2   4       10.08        9.13      0.86 o 
  11   2   4        2.33        4.31      1.01 o 
  12   2   4        2.60        3.59      0.74 o 
 -13   3   4        1.28        1.49      0.33 o 
 -12   3   4        0.19       -0.20      0.24 o 
 -11   3   4        9.44        8.49      1.03 o 
 -10   3   4        8.90        8.05      0.96 o 
  -9   3   4       87.88       89.64      4.55 o 
  -8   3   4       42.71       37.03      2.46 o 
  -7   3   4        4.95        2.95      1.10 o 
  -6   3   4      187.70      189.47      9.24 o 
  -5   3   4       25.17       29.65      2.36 o 
  -4   3   4        2.10        1.90      0.84 o 
  -3   3   4      265.20      285.16      7.58 o 
  -2   3   4      244.18      269.29     13.49 o 
  -1   3   4      221.21      240.12      9.53 o 
   0   3   4      436.60      454.58      7.10 o 
   1   3   4     1167.02     1347.20     11.86 o 
   2   3   4       13.36       22.64      1.52 o 
   3   3   4      430.44      488.72      9.65 o 
   4   3   4       35.30       37.22      4.31 o 
   5   3   4       15.49        9.23      2.33 o 
   6   3   4      246.13      252.05      4.96 o 
   7   3   4       38.62       39.73      1.47 o 
   8   3   4      417.99      388.48      5.81 o 
   9   3   4       41.11       36.69      1.71 o 
  10   3   4       22.35       21.87      1.27 o 
  11   3   4        3.59        2.57      0.50 o 
  12   3   4        0.03       -0.32      0.32 o 
 -13   4   4        3.06        1.46      0.30 o 
 -12   4   4        0.40        0.60      0.26 o 
 -11   4   4        3.58        2.98      0.51 o 
 -10   4   4        4.18        3.73      0.66 o 
  -9   4   4        1.00        1.18      0.73 o 
  -8   4   4        1.98        0.06      0.38 o 
  -7   4   4       27.38       35.40      3.33 o 
  -6   4   4       28.45       28.97      1.99 o 
  -5   4   4        1.94        0.37      1.44 o 
  -4   4   4       16.01       18.58      1.93 o 
  -3   4   4       19.31       18.51      1.81 o 
  -2   4   4      190.36      196.83      9.52 o 
  -1   4   4       85.76       78.58      5.99 o 
   0   4   4        3.96        7.96      1.04 o 
   1   4   4      106.25      107.52      3.83 o 
   2   4   4      257.52      278.24      8.26 o 
   3   4   4       57.90       58.10      5.40 o 
   4   4   4       10.72       13.51      2.77 o 
   5   4   4        0.15        0.26      0.36 o 
   6   4   4      118.44      108.18      2.78 o 
   7   4   4       20.93       20.85      1.36 o 
   8   4   4       90.35       90.10      2.81 o 
   9   4   4        4.83        3.16      0.67 o 
  10   4   4       73.50       71.04      3.77 o 
  11   4   4        0.09        0.34      0.41 o 
 -12   5   4       10.86       11.18      0.66 o 
 -11   5   4        2.67        2.04      0.45 o 
 -10   5   4       29.65       31.17      3.40 o 
  -9   5   4       39.03       32.29      1.88 o 
  -8   5   4        0.12        0.62      0.36 o 
  -7   5   4       23.43       24.19      2.31 o 
  -6   5   4        7.97        7.37      1.33 o 
  -5   5   4      105.52      110.89      4.02 o 
  -4   5   4       20.32       21.03      1.72 o 
  -3   5   4       13.00       11.37      2.47 o 
  -2   5   4       29.59       29.93      4.02 o 
  -1   5   4       59.81       60.97      3.93 o 
   0   5   4      245.74      236.55      6.09 o 
   1   5   4      105.48      100.86      4.00 o 
   2   5   4      104.26      113.16      6.22 o 
   3   5   4       31.76       25.19      3.97 o 
   4   5   4      101.88      103.23      3.78 o 
   5   5   4        4.11        3.37      0.52 o 
   6   5   4        0.20        1.03      0.39 o 
   7   5   4      147.45      148.80      3.68 o 
   8   5   4      144.37      143.69      4.47 o 
   9   5   4       72.58       68.89      3.84 o 
  10   5   4       17.03       20.30      1.88 o 
 -12   6   4        0.04        0.24      0.34 o 
 -11   6   4        0.36        0.34      0.23 o 
 -10   6   4        1.36        3.14      0.56 o 
  -9   6   4        6.94        6.21      0.81 o 
  -8   6   4       86.78       79.35      2.37 o 
  -7   6   4        2.62        2.85      0.55 o 
  -6   6   4       37.45       32.58      1.84 o 
  -5   6   4        9.19       10.02      0.95 o 
  -4   6   4      199.50      185.78      5.65 o 
  -3   6   4      118.40      116.54      4.26 o 
  -2   6   4       58.89       65.50      4.87 o 
  -1   6   4       15.60       13.25      1.67 o 
   0   6   4      107.87      113.03      4.88 o 
   1   6   4      118.25      128.42      6.14 o 
   2   6   4        0.66        1.54      0.42 o 
   3   6   4       62.49       62.80      2.40 o 
   4   6   4        0.52        0.49      0.42 o 
   5   6   4        3.87        4.30      0.78 o 
   6   6   4      160.40      157.57      4.49 o 
   7   6   4      192.13      207.14      5.77 o 
   8   6   4        3.11        3.18      0.91 o 
   9   6   4        2.62        1.71      0.53 o 
  10   6   4        6.10        5.89      0.91 o 
 -11   7   4        0.57       -0.21      0.33 o 
 -10   7   4        0.44       -0.34      0.84 o 
  -9   7   4        3.33        3.06      0.53 o 
  -8   7   4       14.83       13.41      0.95 o 
  -7   7   4       31.26       27.27      1.67 o 
  -6   7   4        2.34       -0.10      0.46 o 
  -5   7   4      116.16      107.79      5.15 o 
  -4   7   4       93.98       86.49      4.60 o 
  -3   7   4       68.50       68.80      3.47 o 
  -2   7   4      192.71      193.55      5.08 o 
  -1   7   4       77.80       71.86      2.74 o 
   0   7   4        2.02        1.36      0.37 o 
   1   7   4        1.81        1.62      0.45 o 
   2   7   4       13.66       12.68      2.00 o 
   3   7   4        0.31       -0.39      0.49 o 
   4   7   4        2.25        2.52      0.58 o 
   5   7   4       26.28       28.26      1.86 o 
   6   7   4       48.30       49.44      2.42 o 
   7   7   4       26.34       27.99      2.47 o 
   8   7   4        2.22        2.87      0.75 o 
   9   7   4        1.32        1.21      0.51 o 
 -10   8   4        0.29        0.32      0.19 o 
  -9   8   4        2.67        0.97      0.25 o 
  -8   8   4       17.22       12.93      0.85 o 
  -7   8   4       13.81       11.25      1.53 o 
  -6   8   4       67.78       56.36      3.64 o 
  -5   8   4        1.08        1.26      0.89 o 
  -4   8   4      241.19      237.71      5.26 o 
  -3   8   4        8.07        7.92      1.49 o 
  -2   8   4       58.15       60.80      3.85 o 
  -1   8   4      578.44      581.37     11.60 o 
   0   8   4      229.10      242.95      7.25 o 
   1   8   4        4.42        7.36      1.32 o 
   2   8   4        0.27       -0.14      0.66 o 
   3   8   4        1.31        0.87      0.40 o 
   4   8   4        0.00        0.18      0.48 o 
   5   8   4        0.88       -0.54      1.02 o 
   6   8   4       35.95       34.70      2.70 o 
   7   8   4        0.13        0.36      0.47 o 
   8   8   4        1.31        0.81      0.45 o 
  -9   9   4        3.34        1.92      0.45 o 
  -8   9   4       10.68       15.52      1.02 o 
  -7   9   4        4.88        6.84      1.18 o 
  -6   9   4       25.13       22.58      2.23 o 
  -5   9   4        1.73        2.35      0.88 o 
  -4   9   4        5.46        3.87      0.72 o 
  -3   9   4       61.72       59.03      2.65 o 
  -2   9   4      156.94      143.22      5.85 o 
  -1   9   4      132.24      141.58      5.61 o 
   0   9   4        2.18        2.05      0.62 o 
   1   9   4       20.74       22.65      2.22 o 
   2   9   4       20.76       22.96      2.31 o 
   3   9   4        1.69        1.93      0.69 o 
   4   9   4        6.08        5.36      1.05 o 
   5   9   4        8.39        9.25      1.32 o 
   6   9   4        0.04        0.30      0.47 o 
   7   9   4        4.32        6.15      0.88 o 
  -8  10   4       22.65       31.55      1.64 o 
  -7  10   4        3.62        3.75      0.53 o 
  -6  10   4        0.74        1.53      0.66 o 
  -5  10   4        0.37        0.48      0.45 o 
  -4  10   4       22.29       22.74      1.46 o 
  -3  10   4        2.15        1.38      0.48 o 
  -2  10   4        3.43        3.04      0.72 o 
  -1  10   4       20.65       20.05      1.33 o 
   0  10   4       79.23       94.62      2.83 o 
   1  10   4        9.96       10.43      1.39 o 
   2  10   4        6.39        7.52      1.23 o 
   3  10   4      102.01      119.70      3.20 o 
   4  10   4       16.10       15.47      1.09 o 
   5  10   4       13.83       14.84      1.37 o 
   6  10   4        0.18        0.09      0.27 o 
  -6  11   4        0.27        1.11      0.41 o 
  -5  11   4        0.21        0.06      0.41 o 
  -4  11   4       11.35       13.20      0.92 o 
  -3  11   4        4.40        6.29      0.70 o 
  -2  11   4        0.19        0.40      0.32 o 
  -1  11   4       27.61       30.73      1.50 o 
   0  11   4       13.71       16.37      1.67 o 
   1  11   4        8.69       11.22      0.87 o 
   2  11   4        0.01        0.26      0.30 o 
   3  11   4        0.01        0.18      0.21 o 
  -1  12   4        1.00        0.98      0.43 o 
   0  12   4        1.36        1.36      0.42 o 
  -4 -14   5        4.47        7.14      0.84 o 
  -3 -14   5       19.03       26.11      1.74 o 
  -2 -14   5        4.15        6.92      0.66 o 
  -1 -14   5        0.99       -0.23      0.23 o 
   0 -14   5        4.64        3.55      0.76 o 
   1 -14   5        9.03       11.20      1.32 o 
   2 -14   5        2.60        1.53      0.59 o 
   3 -14   5        3.81        3.55      0.78 o 
   4 -14   5        2.41        1.41      0.49 o 
   5 -14   5        0.05        0.75      0.41 o 
  -6 -13   5        5.35        6.62      0.85 o 
  -5 -13   5        1.69        2.49      0.66 o 
  -4 -13   5       16.50       16.51      1.07 o 
  -3 -13   5        0.07        0.03      0.33 o 
  -2 -13   5        2.06        1.79      0.34 o 
  -1 -13   5        4.71        4.53      0.68 o 
   0 -13   5       46.51       41.36      1.98 o 
   1 -13   5        2.49        1.51      0.66 o 
   2 -13   5        5.85        5.00      1.12 o 
   3 -13   5        6.35        4.96      1.00 o 
   4 -13   5        2.75        2.75      0.85 o 
   5 -13   5        8.70       11.10      1.39 o 
   6 -13   5       41.30       50.29      1.73 o 
  -7 -12   5        2.18        2.11      0.68 o 
  -6 -12   5        3.91        5.57      1.04 o 
  -5 -12   5        0.73        0.77      0.46 o 
  -4 -12   5        3.40        3.68      0.62 o 
  -3 -12   5        0.00        0.18      0.34 o 
  -2 -12   5        1.17        0.74      0.33 o 
  -1 -12   5        5.99        6.50      0.90 o 
   0 -12   5        2.13        2.67      0.55 o 
   1 -12   5        7.77        5.96      0.83 o 
   2 -12   5        3.93        2.88      0.86 o 
   3 -12   5        1.47        1.51      0.84 o 
   4 -12   5       44.39       46.69      3.27 o 
   5 -12   5       48.04       50.89      2.09 o 
   6 -12   5        2.49        4.57      1.43 o 
   7 -12   5       21.35       23.69      1.03 o 
   8 -12   5        0.61        1.28      0.29 o 
  -9 -11   5        0.15        0.38      0.33 o 
  -8 -11   5        5.64        8.77      1.16 o 
  -7 -11   5        0.02        0.54      0.46 o 
  -6 -11   5        0.09        0.32      0.48 o 
  -5 -11   5        3.07        3.45      0.57 o 
  -4 -11   5       11.70       14.03      1.06 o 
  -3 -11   5        0.30        1.25      0.80 o 
  -2 -11   5        1.14        1.31      0.41 o 
  -1 -11   5       15.23       14.15      1.30 o 
   0 -11   5        5.81        3.43      0.72 o 
   1 -11   5      128.64      121.91      3.78 o 
   2 -11   5       29.50       35.54      2.04 o 
   3 -11   5       42.42       33.69      2.95 o 
   4 -11   5       82.87       84.98      3.45 o 
   5 -11   5        8.95        8.86      0.83 o 
   6 -11   5      185.21      190.78      4.28 o 
   7 -11   5        0.01       -0.32      0.32 o 
   8 -11   5       17.67       20.42      1.30 o 
   9 -11   5        0.00       -0.26      0.26 o 
  -9 -10   5       19.18       19.72      1.68 o 
  -8 -10   5        2.96        2.63      0.86 o 
  -7 -10   5        1.20        1.34      0.50 o 
  -6 -10   5        4.47        4.38      0.77 o 
  -5 -10   5        0.56        0.58      0.43 o 
  -4 -10   5       24.15       26.16      1.46 o 
  -3 -10   5      109.72      115.43      2.99 o 
  -2 -10   5       91.90       98.82      2.75 o 
  -1 -10   5       34.04       33.48      1.97 o 
   0 -10   5        5.55        6.21      1.10 o 
   1 -10   5       83.79       80.98      3.01 o 
   2 -10   5        0.04       -0.24      0.36 o 
   3 -10   5        1.02        0.38      0.39 o 
   4 -10   5        3.01        3.66      0.81 o 
   5 -10   5      101.04      103.68      2.78 o 
   6 -10   5        0.03        0.10      0.33 o 
   7 -10   5        0.86        0.83      0.38 o 
   8 -10   5       85.77       87.49      2.95 o 
   9 -10   5        1.56        1.24      0.36 o 
  10 -10   5        3.96        6.08      0.65 o 
 -10  -9   5        1.66        2.12      0.60 o 
  -9  -9   5       10.47       11.86      1.49 o 
  -8  -9   5        1.91        2.51      0.64 o 
  -7  -9   5        3.23        2.95      0.70 o 
  -6  -9   5       30.53       30.62      2.10 o 
  -5  -9   5      492.74      470.54     10.98 o 
  -4  -9   5      195.06      209.60      4.74 o 
  -3  -9   5      444.38      450.05      6.75 o 
  -2  -9   5      858.35      843.17      8.89 o 
  -1  -9   5       14.83       16.04      1.09 o 
   0  -9   5       81.47       78.48      3.27 o 
   1  -9   5       21.05       22.59      1.79 o 
   2  -9   5       40.94       40.92      2.42 o 
   3  -9   5       23.07       23.14      1.24 o 
   4  -9   5        7.54        7.06      0.68 o 
   5  -9   5       10.92       11.25      0.94 o 
   6  -9   5       47.93       47.89      1.89 o 
   7  -9   5       82.85       80.56      2.53 o 
   8  -9   5        1.25        1.00      0.48 o 
   9  -9   5        1.69        1.69      0.51 o 
  10  -9   5       11.64       13.27      1.07 o 
  11  -9   5       29.97       38.93      1.46 o 
 -11  -8   5        0.96        0.18      0.35 o 
 -10  -8   5        0.00        0.10      0.45 o 
  -9  -8   5        2.41        2.72      0.81 o 
  -8  -8   5        2.00        1.97      0.44 o 
  -7  -8   5        0.41        0.56      0.38 o 
  -6  -8   5      122.29      105.49      2.95 o 
  -5  -8   5        1.43        1.69      0.54 o 
  -4  -8   5      382.94      373.56      6.18 o 
  -3  -8   5      178.90      181.22      3.76 o 
  -2  -8   5       62.56       64.55      4.18 o 
  -1  -8   5        3.55        5.71      1.22 o 
   0  -8   5       15.57       12.39      1.72 o 
   1  -8   5        3.20        8.56      1.53 o 
   2  -8   5        6.72        7.63      2.08 o 
   3  -8   5       21.80       16.01      2.88 o 
   4  -8   5        0.09        0.80      0.36 o 
   5  -8   5      223.67      227.42      4.47 o 
   6  -8   5       19.64       17.70      1.76 o 
   7  -8   5      157.09      158.63      3.55 o 
   8  -8   5       85.70       84.63      3.29 o 
   9  -8   5       13.07       11.52      1.16 o 
  10  -8   5        1.46        1.77      0.48 o 
  11  -8   5       13.76       12.42      0.95 o 
 -12  -7   5        6.20        8.16      0.86 o 
 -11  -7   5       25.76       22.81      1.85 o 
 -10  -7   5       32.80       29.87      1.69 o 
  -9  -7   5       63.74       60.98      2.16 o 
  -8  -7   5        0.93        0.99      0.37 o 
  -7  -7   5       33.40       33.73      1.68 o 
  -6  -7   5       17.39       14.25      1.02 o 
  -5  -7   5        4.47        4.01      0.66 o 
  -4  -7   5      476.56      520.33     15.20 o 
  -3  -7   5      185.29      185.04      6.83 o 
  -2  -7   5       28.48       23.98      2.39 o 
  -1  -7   5      625.67      685.52     34.66 o 
   0  -7   5       28.97       26.96      3.63 o 
   1  -7   5      102.25      107.24      3.76 o 
   2  -7   5       76.51       80.46      5.06 o 
   3  -7   5      134.10      113.14      7.19 o 
   4  -7   5       12.93       13.72      2.54 o 
   5  -7   5      258.98      243.06      5.95 o 
   6  -7   5       75.04       73.55      3.45 o 
   7  -7   5        9.28        8.40      0.97 o 
   8  -7   5      192.31      179.45      6.31 o 
   9  -7   5        1.05        0.30      0.32 o 
  10  -7   5       12.84        9.90      1.05 o 
  11  -7   5       22.06       19.56      1.27 o 
  12  -7   5        0.18        0.36      0.24 o 
 -12  -6   5        8.60        9.49      1.08 o 
 -11  -6   5       24.21       23.35      1.41 o 
 -10  -6   5        0.86        0.00      0.47 o 
  -9  -6   5        3.83        3.04      0.53 o 
  -8  -6   5       15.61       12.67      1.03 o 
  -7  -6   5        3.53        1.12      0.37 o 
  -6  -6   5       23.08       25.79      1.30 o 
  -5  -6   5        0.73        0.72      2.76 o 
  -4  -6   5       36.63       22.53      2.32 o 
  -3  -6   5       65.95       77.72      4.04 o 
  -2  -6   5     3717.35     3813.45    156.16 o 
  -1  -6   5      295.81      343.29      7.18 o 
   0  -6   5      279.26      282.06      5.69 o 
   1  -6   5        0.16        0.72      0.45 o 
   2  -6   5      463.92      492.12     13.51 o 
   3  -6   5      704.07      727.21     16.73 o 
   4  -6   5        0.05       -0.12      0.60 o 
   5  -6   5      162.74      159.16      8.32 o 
   6  -6   5      270.11      257.27      6.14 o 
   7  -6   5      232.86      226.34      4.72 o 
   8  -6   5      161.01      165.18      4.80 o 
   9  -6   5       14.15       13.11      1.18 o 
  10  -6   5        1.68        1.13      0.33 o 
  11  -6   5       10.20        9.14      0.92 o 
  12  -6   5        1.63        2.62      0.40 o 
 -12  -5   5       11.20       11.26      0.90 o 
 -11  -5   5       22.28       21.83      1.43 o 
 -10  -5   5        6.56        5.60      0.80 o 
  -9  -5   5        4.15        3.27      0.55 o 
  -8  -5   5        0.00        0.02      0.31 o 
  -7  -5   5        1.07        1.82      0.40 o 
  -6  -5   5       14.74       10.15      0.98 o 
  -5  -5   5        8.90        9.94      1.55 o 
  -4  -5   5        7.47        6.14      1.19 o 
  -3  -5   5     1172.23     1275.18     19.21 o 
  -2  -5   5      814.21      911.93     11.49 o 
  -1  -5   5       11.63       16.11      1.30 o 
   0  -5   5     1224.35     1276.98     13.24 o 
   1  -5   5      230.03      253.15     12.68 o 
   2  -5   5      125.48      127.94      6.25 o 
   3  -5   5      839.22      829.02     16.26 o 
   4  -5   5      382.88      449.39     12.35 o 
   5  -5   5       57.83       59.39      4.72 o 
   6  -5   5       24.10       21.58      2.98 o 
   7  -5   5        0.00        0.36      0.31 o 
   8  -5   5       10.44        8.01      0.77 o 
   9  -5   5        4.61        2.47      0.76 o 
  10  -5   5        2.28        2.04      0.47 o 
  11  -5   5        0.20       -0.16      0.36 o 
  12  -5   5        0.71        1.09      0.30 o 
 -13  -4   5        0.43        0.78      0.24 o 
 -12  -4   5       31.66       37.60      1.71 o 
 -11  -4   5        8.20       11.04      1.05 o 
 -10  -4   5        4.96        4.60      0.72 o 
  -9  -4   5        0.51       -0.15      0.32 o 
  -8  -4   5        0.94        0.97      0.36 o 
  -7  -4   5       82.54       86.65      2.83 o 
  -6  -4   5        0.06        1.60      1.15 o 
  -5  -4   5       29.18       45.14      3.15 o 
  -4  -4   5      619.32      741.21     42.34 o 
  -3  -4   5      386.92      475.78     11.47 o 
  -2  -4   5        7.99       12.28      1.09 o 
  -1  -4   5      847.18      915.94     29.74 o 
   0  -4   5       40.22       55.27      3.28 o 
   1  -4   5      173.65      166.90      7.43 o 
   2  -4   5      678.21      651.96     12.44 o 
   3  -4   5      347.26      447.57     10.64 o 
   4  -4   5       27.59       33.13      3.07 o 
   5  -4   5      225.54      229.69      8.62 o 
   6  -4   5        4.92        7.90      1.78 o 
   7  -4   5        8.68        6.68      0.64 o 
   8  -4   5        7.06        6.00      0.69 o 
   9  -4   5       64.10       62.01      3.10 o 
  10  -4   5      110.80       99.34      5.61 o 
  11  -4   5        0.49        0.38      0.30 o 
  12  -4   5        7.79        8.38      1.21 o 
  13  -4   5        1.08        0.51      0.30 o 
 -13  -3   5       26.54       34.17      1.36 o 
 -12  -3   5       67.16       65.85      2.32 o 
 -11  -3   5      100.34      104.53      3.24 o 
 -10  -3   5        0.07       -0.20      0.43 o 
  -9  -3   5        3.27        2.85      0.95 o 
  -8  -3   5      191.33      195.33      5.79 o 
  -7  -3   5        1.29        5.92      1.49 o 
  -6  -3   5       75.64       81.73      6.57 o 
  -5  -3   5      182.09      191.67      9.72 o 
  -4  -3   5       93.83       84.04      6.08 o 
  -3  -3   5        0.62        5.02      0.59 o 
  -2  -3   5        9.37       10.85      0.74 o 
  -1  -3   5        6.17       11.12      3.80 o 
   0  -3   5      347.35      348.58     12.48 o 
   1  -3   5      144.35      140.94      4.82 o 
   2  -3   5       30.43       36.29      8.75 o 
   3  -3   5       47.99       51.39      2.55 o 
   4  -3   5      221.45      282.96      7.99 o 
   5  -3   5        2.43        1.91      0.80 o 
   6  -3   5        0.10        1.38      0.76 o 
   7  -3   5       21.47       23.31      2.18 o 
   8  -3   5        0.17        0.54      0.35 o 
   9  -3   5       13.62       12.43      1.08 o 
  10  -3   5       78.03       73.01      3.98 o 
  11  -3   5        2.70        3.19      0.65 o 
  12  -3   5       15.92       15.31      1.68 o 
  13  -3   5        8.06        8.05      0.97 o 
 -13  -2   5        2.14        1.63      0.52 o 
 -12  -2   5       29.85       30.25      1.61 o 
 -11  -2   5       71.56       71.63      4.02 o 
 -10  -2   5       60.37       63.66      3.93 o 
  -9  -2   5       68.47       63.08      3.90 o 
  -8  -2   5       47.32       47.31      1.94 o 
  -7  -2   5      119.81      108.62      3.53 o 
  -6  -2   5      505.47      513.79     15.38 o 
  -5  -2   5     1348.33     1507.86     25.66 o 
  -4  -2   5        4.16        4.98      0.89 o 
  -3  -2   5       42.08       57.52      2.59 o 
  -2  -2   5      289.25      289.47      5.81 o 
  -1  -2   5        2.58        1.21      0.73 o 
   0  -2   5      199.31      202.98      4.98 o 
   1  -2   5      302.26      280.25     10.46 o 
   2  -2   5      539.13      529.86     21.52 o 
   3  -2   5        1.05        0.76      0.59 o 
   4  -2   5      307.46      395.46     15.17 o 
   5  -2   5        0.39        4.26      1.37 o 
   6  -2   5       34.09       39.09      4.23 o 
   7  -2   5       45.91       38.45      1.94 o 
   8  -2   5       43.49       56.08      2.87 o 
   9  -2   5       17.89       19.55      1.25 o 
  10  -2   5       38.36       34.18      1.64 o 
  11  -2   5        3.14        3.61      0.70 o 
  12  -2   5        4.42        3.68      0.87 o 
  13  -2   5        0.54        0.84      0.31 o 
 -13  -1   5       16.07       15.33      0.95 o 
 -12  -1   5       40.90       47.40      3.03 o 
 -11  -1   5        3.33        3.35      0.62 o 
 -10  -1   5       17.63       19.00      1.42 o 
  -9  -1   5      394.05      378.03      8.72 o 
  -8  -1   5       87.59       79.26      3.25 o 
  -7  -1   5       50.29       42.95      4.98 o 
  -6  -1   5      610.61      689.29     18.62 o 
  -5  -1   5       46.07       54.71      2.50 o 
  -4  -1   5      263.53      286.91      8.51 o 
  -3  -1   5      593.34      595.14     17.83 o 
  -2  -1   5      212.05      208.84      6.71 o 
  -1  -1   5      318.56      319.48      6.38 o 
   0  -1   5       41.23       42.00      2.36 o 
   1  -1   5       18.59       21.87      1.74 o 
   2  -1   5      137.25      158.46      4.82 o 
   3  -1   5      651.60      681.66     14.39 o 
   4  -1   5      916.81      949.24     17.91 o 
   5  -1   5       80.67       95.78      5.97 o 
   6  -1   5       36.67       28.62      3.48 o 
   7  -1   5        0.77        2.83      0.90 o 
   8  -1   5        3.08        1.92      0.33 o 
   9  -1   5        0.14        0.07      0.26 o 
  10  -1   5        1.39        1.68      0.52 o 
  11  -1   5        0.13        0.16      0.40 o 
  12  -1   5        5.62        5.59      1.07 o 
  13  -1   5        3.68        3.14      0.59 o 
 -13   0   5        9.63       11.62      0.81 o 
 -12   0   5        9.66       11.82      0.99 o 
 -11   0   5       11.66       14.28      1.22 o 
 -10   0   5        7.67        8.70      0.99 o 
  -9   0   5        8.57        6.34      1.10 o 
  -8   0   5       70.16       63.17      2.95 o 
  -7   0   5      313.15      340.29      6.53 o 
  -6   0   5       12.24        9.67      1.94 o 
  -5   0   5        6.38       18.46      3.13 o 
  -4   0   5      395.53      435.65     10.58 o 
  -3   0   5       45.55       51.16      2.22 o 
  -2   0   5        0.33        1.38      0.49 o 
  -1   0   5       26.23       36.62      1.24 o 
   0   0   5     2385.08     2415.53     21.88 o 
   1   0   5     2121.22     2338.05     18.49 o 
   2   0   5      132.93      134.47      3.47 o 
   3   0   5      246.83      254.38      5.02 o 
   4   0   5      316.60      360.02      7.57 o 
   5   0   5       30.07       42.83      2.82 o 
   6   0   5      136.71      150.07      7.31 o 
   7   0   5       16.23       18.24      1.15 o 
   8   0   5       15.64       17.91      1.21 o 
   9   0   5        3.18        3.54      0.59 o 
  10   0   5        1.27        1.37      0.61 o 
  11   0   5        0.07        0.11      0.34 o 
  12   0   5        5.64        6.61      1.08 o 
  13   0   5        1.71        0.76      0.34 o 
 -13   1   5        0.11        0.33      0.38 o 
 -12   1   5        4.15        4.80      0.65 o 
 -11   1   5        0.00        0.02      0.60 o 
 -10   1   5        1.07        1.49      0.68 o 
  -9   1   5       46.62       42.28      2.93 o 
  -8   1   5       35.28       31.08      2.12 o 
  -7   1   5       18.08       15.71      1.45 o 
  -6   1   5        9.12        6.69      1.76 o 
  -5   1   5       55.97       57.50      4.62 o 
  -4   1   5      662.37      667.26     14.00 o 
  -3   1   5      812.66      921.21     14.21 o 
  -2   1   5        7.29        6.74      0.74 o 
  -1   1   5      216.17      178.73      5.34 o 
   0   1   5      380.10      464.69      8.50 o 
   1   1   5      738.42      837.29      8.55 o 
   2   1   5       10.45       22.87      1.48 o 
   3   1   5      558.38      558.08      7.72 o 
   4   1   5      134.10      165.27      4.43 o 
   5   1   5        1.09       -0.30      0.61 o 
   6   1   5       31.83       34.93      1.75 o 
   7   1   5      145.17      135.38      3.21 o 
   8   1   5       12.28       10.88      0.98 o 
   9   1   5        0.17        0.58      0.29 o 
  10   1   5       17.04       18.81      1.23 o 
  11   1   5       12.75       12.07      1.14 o 
  12   1   5        4.06        4.55      0.84 o 
 -13   2   5        4.62        5.69      0.57 o 
 -12   2   5        3.37        2.91      0.53 o 
 -11   2   5        0.59        0.74      0.56 o 
 -10   2   5       54.59       48.88      3.18 o 
  -9   2   5       20.37       16.00      1.87 o 
  -8   2   5       20.40       16.80      1.57 o 
  -7   2   5        6.46        5.62      0.91 o 
  -6   2   5        6.41        6.08      1.68 o 
  -5   2   5      374.56      397.81     12.16 o 
  -4   2   5     1187.74     1298.89     19.53 o 
  -3   2   5      194.16      245.46      7.29 o 
  -2   2   5       33.70       28.27      2.34 o 
  -1   2   5     3033.18     3244.01     29.39 o 
   0   2   5      169.67      253.12      6.50 o 
   1   2   5       22.00       20.98      1.75 o 
   2   2   5      113.59      123.28      3.70 o 
   3   2   5      457.62      506.06      7.68 o 
   4   2   5        0.05        0.33      0.50 o 
   5   2   5       73.69       80.25      6.46 o 
   6   2   5       42.83       45.17      1.70 o 
   7   2   5        6.31        6.15      0.68 o 
   8   2   5       50.10       50.20      1.79 o 
   9   2   5       21.56       20.33      1.14 o 
  10   2   5       17.41       14.48      1.05 o 
  11   2   5        2.97        2.40      0.71 o 
  12   2   5        9.51       11.00      1.07 o 
 -13   3   5        0.09        0.14      0.29 o 
 -12   3   5        3.77        1.91      0.42 o 
 -11   3   5       27.23       23.13      2.03 o 
 -10   3   5       34.57       28.59      2.40 o 
  -9   3   5        1.91        2.85      0.84 o 
  -8   3   5        8.39        8.88      1.35 o 
  -7   3   5        2.04        2.93      0.69 o 
  -6   3   5       68.97       82.56      2.50 o 
  -5   3   5       36.08       45.16      4.10 o 
  -4   3   5        7.12        9.40      2.03 o 
  -3   3   5       17.35       16.69      2.75 o 
  -2   3   5      251.27      246.36     11.13 o 
  -1   3   5      162.38      151.93      5.79 o 
   0   3   5       63.83       84.41      3.17 o 
   1   3   5      165.67      195.83      4.87 o 
   2   3   5       30.47       34.38      2.07 o 
   3   3   5       30.70       23.87      2.32 o 
   4   3   5        4.32        4.61      1.59 o 
   5   3   5      222.98      220.87      4.54 o 
   6   3   5      193.68      199.66      4.81 o 
   7   3   5      308.80      319.95      5.24 o 
   8   3   5       35.99       34.96      1.47 o 
   9   3   5       29.55       28.37      1.45 o 
  10   3   5        1.87        1.77      0.38 o 
  11   3   5        2.71        2.25      0.52 o 
 -12   4   5        0.17       -0.31      0.33 o 
 -11   4   5        0.19       -0.05      0.43 o 
 -10   4   5      128.38      103.69      4.48 o 
  -9   4   5        4.16        4.68      1.11 o 
  -8   4   5        6.43        6.08      0.83 o 
  -7   4   5        4.69        3.14      0.61 o 
  -6   4   5       20.74       23.20      1.52 o 
  -5   4   5        1.51        1.29      0.56 o 
  -4   4   5       50.14       38.14      4.40 o 
  -3   4   5        2.34        5.89      1.77 o 
  -2   4   5        5.10        5.41      1.24 o 
  -1   4   5        4.31        4.12      1.04 o 
   0   4   5       11.19       13.05      1.42 o 
   1   4   5       78.24       85.63      4.37 o 
   2   4   5        0.75        0.32      0.53 o 
   3   4   5        0.15        0.10      0.51 o 
   4   4   5       45.37       46.24      2.05 o 
   5   4   5      114.72      127.25      3.61 o 
   6   4   5      143.24      137.82      3.40 o 
   7   4   5       65.51       63.43      2.34 o 
   8   4   5       75.69       70.81      2.44 o 
   9   4   5       12.94       13.10      1.22 o 
  10   4   5        9.50       10.78      1.39 o 
 -12   5   5        8.38        7.32      0.62 o 
 -11   5   5        0.55        0.59      0.40 o 
 -10   5   5        0.00       -0.49      0.49 o 
  -9   5   5        1.37        1.69      0.50 o 
  -8   5   5        7.44        4.77      0.58 o 
  -7   5   5        7.05        9.11      1.05 o 
  -6   5   5        6.12        3.12      0.71 o 
  -5   5   5       58.61       56.74      2.20 o 
  -4   5   5       27.51       24.79      1.48 o 
  -3   5   5      256.28      249.42     13.87 o 
  -2   5   5       78.14       74.41      2.98 o 
  -1   5   5        7.69        7.95      1.16 o 
   0   5   5       55.16       66.07      3.40 o 
   1   5   5       33.18       38.71      4.33 o 
   2   5   5       11.70       12.32      0.99 o 
   3   5   5       34.38       34.43      1.76 o 
   4   5   5       29.15       27.60      1.67 o 
   5   5   5        0.02       -0.14      0.46 o 
   6   5   5      196.30      205.23      4.32 o 
   7   5   5       32.90       34.29      1.69 o 
   8   5   5       80.91       81.77      2.47 o 
   9   5   5        0.52        0.58      0.53 o 
  10   5   5        0.40        1.36      0.49 o 
 -11   6   5        0.02       -0.03      0.33 o 
 -10   6   5        0.54        1.45      0.55 o 
  -9   6   5        7.22        4.96      0.55 o 
  -8   6   5       26.41       26.62      1.32 o 
  -7   6   5       68.42       55.65      2.42 o 
  -6   6   5       48.05       46.88      2.67 o 
  -5   6   5       53.23       52.53      2.53 o 
  -4   6   5      281.30      275.23      6.25 o 
  -3   6   5      523.80      542.10      8.55 o 
  -2   6   5       10.91        8.93      1.14 o 
  -1   6   5       64.43       47.92      2.22 o 
   0   6   5      140.53      157.89      4.29 o 
   1   6   5        6.38        5.86      0.97 o 
   2   6   5       24.12       22.64      1.44 o 
   3   6   5      192.65      204.97      4.85 o 
   4   6   5       30.97       35.70      2.46 o 
   5   6   5       10.54       10.42      1.14 o 
   6   6   5       75.09       78.97      3.12 o 
   7   6   5       34.02       34.30      1.55 o 
   8   6   5        8.43        8.45      1.30 o 
   9   6   5        0.68        1.16      0.51 o 
  10   6   5        1.03        1.07      0.36 o 
 -10   7   5        1.21        1.80      0.45 o 
  -9   7   5        6.61        7.01      0.71 o 
  -8   7   5        0.96        1.73      0.37 o 
  -7   7   5       17.85       19.40      1.82 o 
  -6   7   5       27.48       29.41      2.68 o 
  -5   7   5        0.41        0.30      0.31 o 
  -4   7   5      150.81      153.05      6.67 o 
  -3   7   5       14.32       12.48      1.27 o 
  -2   7   5      694.15      662.88     12.75 o 
  -1   7   5       33.62       27.63      2.55 o 
   0   7   5      122.27      139.35      5.46 o 
   1   7   5        0.44       -0.55      0.55 o 
   2   7   5        0.83        1.73      0.56 o 
   3   7   5        6.18        4.97      0.80 o 
   4   7   5       13.60       14.76      1.33 o 
   5   7   5       36.35       36.75      2.05 o 
   6   7   5       11.52       11.15      1.10 o 
   7   7   5        6.77        6.26      1.08 o 
   8   7   5        2.39        2.09      0.59 o 
   9   7   5        5.79        8.10      0.88 o 
  -9   8   5        8.61       10.83      1.02 o 
  -8   8   5        9.00        7.40      1.08 o 
  -7   8   5       11.32       12.77      1.07 o 
  -6   8   5       22.82       22.09      2.22 o 
  -5   8   5        5.57        7.61      0.93 o 
  -4   8   5      174.59      183.83      4.61 o 
  -3   8   5       27.13       30.66      1.95 o 
  -2   8   5       23.93       25.02      1.79 o 
  -1   8   5       81.65       91.33      4.58 o 
   0   8   5        8.30       10.82      1.59 o 
   1   8   5       66.75       74.21      3.91 o 
   2   8   5        1.99        1.13      0.57 o 
   3   8   5       11.03       10.46      1.54 o 
   4   8   5        4.19        4.40      0.71 o 
   5   8   5        2.58        1.82      0.66 o 
   6   8   5        5.31        5.98      1.02 o 
   7   8   5       17.81       17.74      1.52 o 
   8   8   5        5.69        7.57      0.81 o 
  -8   9   5        2.90        3.40      0.68 o 
  -7   9   5       25.15       23.70      1.89 o 
  -6   9   5        1.02        0.40      0.56 o 
  -5   9   5       13.96       18.80      1.99 o 
  -4   9   5        0.29        0.24      0.35 o 
  -3   9   5        7.29        8.58      1.00 o 
  -2   9   5       56.56       59.84      2.59 o 
  -1   9   5        3.21        2.35      0.62 o 
   0   9   5       56.98       63.15      2.55 o 
   1   9   5        7.11        7.48      0.88 o 
   2   9   5        0.96        0.20      0.58 o 
   3   9   5        0.02       -0.37      0.37 o 
   4   9   5        4.42        4.85      0.66 o 
   5   9   5       21.58       20.94      1.71 o 
   6   9   5        0.65        0.70      0.28 o 
  -7  10   5       67.15       78.95      2.73 o 
  -6  10   5        0.71        0.70      0.44 o 
  -5  10   5        3.04        2.41      0.69 o 
  -4  10   5        3.96        6.77      0.75 o 
  -3  10   5        0.60        0.72      0.37 o 
  -2  10   5        0.13       -0.36      0.36 o 
  -1  10   5        1.80        2.24      0.48 o 
   0  10   5        0.58        0.88      0.50 o 
   1  10   5        4.35        6.01      1.04 o 
   2  10   5       15.06       14.53      1.27 o 
   3  10   5        0.01        0.08      0.24 o 
   4  10   5        5.23        4.24      0.62 o 
  -5  11   5        0.31        0.67      0.32 o 
  -4  11   5        2.18        1.55      0.46 o 
  -3  11   5        7.05        6.84      0.61 o 
  -2  11   5        2.45        2.65      0.42 o 
  -1  11   5        4.57        4.44      0.81 o 
   0  11   5        0.85        0.34      0.35 o 
   1  11   5        0.16       -0.23      0.31 o 
   2  11   5       21.07       19.55      1.32 o 
  -3 -14   6        1.81        2.18      0.61 o 
  -2 -14   6        1.96        1.73      0.50 o 
  -1 -14   6        5.89        6.43      0.64 o 
   0 -14   6        7.84        6.30      1.00 o 
   1 -14   6       11.57       10.39      1.30 o 
   2 -14   6        2.92        3.38      0.79 o 
   3 -14   6       11.42       10.43      1.26 o 
   4 -14   6       18.94       20.04      1.64 o 
   5 -14   6        0.07        0.49      0.33 o 
  -6 -13   6        0.11       -0.07      0.31 o 
  -5 -13   6        0.16        0.17      0.39 o 
  -4 -13   6        5.46        6.17      1.04 o 
  -3 -13   6        2.27        1.13      0.51 o 
  -2 -13   6       10.35       10.23      0.75 o 
  -1 -13   6        5.35        5.24      0.72 o 
   0 -13   6       48.59       45.61      2.06 o 
   1 -13   6       25.89       24.91      2.28 o 
   2 -13   6        0.00       -0.13      0.57 o 
   3 -13   6        3.51        3.43      0.86 o 
   4 -13   6       15.30       17.33      1.83 o 
   5 -13   6       60.65       61.48      3.13 o 
   6 -13   6        3.88        3.22      0.64 o 
  -7 -12   6        9.36       11.75      1.26 o 
  -6 -12   6        8.03       10.48      1.35 o 
  -5 -12   6        4.80        7.11      1.22 o 
  -4 -12   6        0.20        0.24      0.33 o 
  -3 -12   6        0.69        0.54      0.26 o 
  -2 -12   6        2.57        2.67      0.57 o 
  -1 -12   6       33.81       31.39      1.87 o 
   0 -12   6       18.41       19.03      1.45 o 
   1 -12   6        0.78        0.12      0.34 o 
   2 -12   6       22.63       19.12      2.21 o 
   3 -12   6        0.20        0.77      0.75 o 
   4 -12   6      104.49      109.21      6.58 o 
   5 -12   6       31.88       34.85      2.45 o 
   6 -12   6       83.48       89.15      2.59 o 
   7 -12   6        9.16        8.50      1.09 o 
   8 -12   6        9.40        9.79      1.04 o 
  -9 -11   6        3.33        3.57      0.63 o 
  -8 -11   6        1.37        1.92      0.62 o 
  -7 -11   6        0.49        0.35      0.47 o 
  -6 -11   6        1.70        1.03      0.40 o 
  -5 -11   6       32.56       33.97      2.00 o 
  -4 -11   6        6.13        6.37      0.92 o 
  -3 -11   6       75.44       73.95      2.69 o 
  -2 -11   6        1.26        1.76      0.43 o 
  -1 -11   6        2.26        1.93      0.65 o 
   0 -11   6      120.11      120.27      5.75 o 
   1 -11   6      164.10      149.92      7.30 o 
   2 -11   6       13.76       11.36      1.75 o 
   3 -11   6       37.39       32.92      1.98 o 
   4 -11   6      101.71       94.52      6.34 o 
   5 -11   6       18.43       22.14      1.26 o 
   6 -11   6       71.74       74.20      2.21 o 
   7 -11   6        9.90       10.41      1.33 o 
   8 -11   6        9.92        8.38      1.16 o 
   9 -11   6        0.07       -0.25      0.33 o 
  10 -11   6       12.01       16.75      1.22 o 
  -9 -10   6        4.44        4.79      0.89 o 
  -8 -10   6        1.96        2.58      0.79 o 
  -7 -10   6        3.79        3.93      0.72 o 
  -6 -10   6        0.39        0.05      0.42 o 
  -5 -10   6       37.80       32.25      2.05 o 
  -4 -10   6        1.37        0.28      0.44 o 
  -3 -10   6       56.70       56.31      2.63 o 
  -2 -10   6        0.07       -0.51      0.51 o 
  -1 -10   6        1.76        0.76      0.54 o 
   0 -10   6      126.71      143.98      5.44 o 
   1 -10   6        3.98       18.14      1.83 o 
   2 -10   6       15.55       14.99      1.33 o 
   3 -10   6        2.88        4.23      0.75 o 
   4 -10   6       14.33       12.24      0.96 o 
   5 -10   6       25.28       24.38      1.36 o 
   6 -10   6       66.40       69.26      2.26 o 
   7 -10   6       31.98       33.88      1.95 o 
   8 -10   6       12.51       11.92      1.54 o 
   9 -10   6        2.09        1.70      0.63 o 
  10 -10   6        0.06        0.10      0.34 o 
 -10  -9   6       10.51       10.04      1.17 o 
  -9  -9   6        2.73        3.44      0.83 o 
  -8  -9   6        7.47        6.92      0.94 o 
  -7  -9   6        7.32        5.44      0.89 o 
  -6  -9   6        2.73        2.72      0.70 o 
  -5  -9   6       91.62       90.58      3.45 o 
  -4  -9   6      902.79      901.47     10.67 o 
  -3  -9   6     2751.54     2669.10     33.73 o 
  -2  -9   6       39.02       44.68      2.09 o 
  -1  -9   6        7.17        5.94      0.97 o 
   0  -9   6      236.37      229.84      9.50 o 
   1  -9   6       56.37       58.42      3.31 o 
   2  -9   6        2.72        1.20      0.44 o 
   3  -9   6       33.60       39.93      2.51 o 
   4  -9   6        0.20        1.81      0.73 o 
   5  -9   6       63.62       61.33      2.68 o 
   6  -9   6       75.44       72.57      2.93 o 
   7  -9   6      644.55      644.57      8.84 o 
   8  -9   6        0.03       -0.36      0.36 o 
   9  -9   6        4.13        4.62      0.68 o 
  10  -9   6        0.03        0.42      0.51 o 
  11  -9   6        0.11       -0.29      0.29 o 
 -11  -8   6        0.12        0.87      0.47 o 
 -10  -8   6        0.01       -0.17      0.40 o 
  -9  -8   6        3.81        2.71      0.59 o 
  -8  -8   6        1.24        0.75      0.44 o 
  -7  -8   6        9.38        9.28      1.15 o 
  -6  -8   6       29.19       26.87      1.93 o 
  -5  -8   6       32.59       33.31      1.92 o 
  -4  -8   6      162.45      159.63      4.05 o 
  -3  -8   6      114.05      111.15      4.72 o 
  -2  -8   6        4.76        4.61      1.88 o 
  -1  -8   6      111.62      120.69      8.63 o 
   0  -8   6       39.90       42.90      4.88 o 
   1  -8   6       12.27       14.38      1.90 o 
   2  -8   6       99.16      110.68      5.16 o 
   3  -8   6       39.25       33.76      1.94 o 
   4  -8   6       14.57       14.16      1.49 o 
   5  -8   6        1.87        1.41      0.42 o 
   6  -8   6       40.07       38.30      3.13 o 
   7  -8   6       10.08       14.73      2.04 o 
   8  -8   6      214.89      211.76      5.08 o 
   9  -8   6       66.62       73.56      5.72 o 
  10  -8   6       13.14       14.70      1.12 o 
  11  -8   6        9.06       13.49      1.40 o 
 -11  -7   6       38.56       35.68      2.27 o 
 -10  -7   6        7.65        4.92      0.71 o 
  -9  -7   6       14.02       11.54      0.94 o 
  -8  -7   6      133.24      128.13      3.23 o 
  -7  -7   6       24.85       24.20      1.42 o 
  -6  -7   6        4.53        3.66      0.53 o 
  -5  -7   6       72.76       72.77      2.19 o 
  -4  -7   6      191.69      209.72      5.57 o 
  -3  -7   6       23.20       19.34      3.61 o 
  -2  -7   6      412.02      425.11     16.26 o 
  -1  -7   6        1.15       -0.03      0.66 o 
   0  -7   6       24.14       25.18      2.20 o 
   1  -7   6       54.33       50.04      2.71 o 
   2  -7   6      295.01      276.06      6.36 o 
   3  -7   6      364.65      384.46     13.27 o 
   4  -7   6      121.74      124.76      4.16 o 
   5  -7   6       39.07       44.95      2.62 o 
   6  -7   6      857.98      842.21     11.98 o 
   7  -7   6       34.74       35.72      3.02 o 
   8  -7   6       22.17       19.09      2.26 o 
   9  -7   6       50.12       51.16      2.33 o 
  10  -7   6        0.48        0.67      0.60 o 
  11  -7   6        0.09        0.20      0.36 o 
  12  -7   6        0.07        0.52      0.40 o 
 -12  -6   6       20.17       20.48      1.53 o 
 -11  -6   6       16.35       14.77      1.08 o 
 -10  -6   6        1.43        1.15      0.35 o 
  -9  -6   6       42.98       43.41      2.75 o 
  -8  -6   6        2.06        1.70      0.50 o 
  -7  -6   6       21.92       22.82      1.35 o 
  -6  -6   6       13.48       14.80      1.00 o 
  -5  -6   6       30.92       35.60      1.68 o 
  -4  -6   6        5.88        4.87      1.85 o 
  -3  -6   6        0.10        1.43      1.12 o 
  -2  -6   6      377.47      355.96     14.06 o 
  -1  -6   6        4.54        6.72      1.70 o 
   0  -6   6      295.18      301.34      9.80 o 
   1  -6   6        9.65       13.06      1.58 o 
   2  -6   6      582.60      619.52     13.22 o 
   3  -6   6       53.80       60.23      4.96 o 
   4  -6   6       87.80       79.43      5.71 o 
   5  -6   6      771.25      798.45     10.39 o 
   6  -6   6        6.16        6.99      2.30 o 
   7  -6   6       57.78       52.14      4.73 o 
   8  -6   6      105.62      101.38      3.45 o 
   9  -6   6        3.81        4.22      0.72 o 
  10  -6   6        2.30        1.74      0.40 o 
  11  -6   6        4.60        5.95      0.57 o 
  12  -6   6        0.81        1.97      0.57 o 
 -12  -5   6        7.72        8.81      0.76 o 
 -11  -5   6        0.09       -0.04      0.31 o 
 -10  -5   6        0.00        0.09      0.31 o 
  -9  -5   6        0.05        0.18      0.29 o 
  -8  -5   6       17.43       16.87      1.15 o 
  -7  -5   6       95.49       98.24      2.55 o 
  -6  -5   6       66.96       72.79      2.58 o 
  -5  -5   6       19.99       25.14      3.96 o 
  -4  -5   6       31.41       27.51      4.05 o 
  -3  -5   6        8.78        5.18      1.82 o 
  -2  -5   6        0.25        0.48      0.76 o 
  -1  -5   6      434.60      418.04     10.97 o 
   0  -5   6       94.18      111.36      5.86 o 
   1  -5   6       28.41       38.79      2.46 o 
   2  -5   6      173.99      168.37      9.21 o 
   3  -5   6      548.21      589.88     33.21 o 
   4  -5   6      204.40      276.14      9.74 o 
   5  -5   6       69.55       77.97      5.48 o 
   6  -5   6       51.85       61.90      3.54 o 
   7  -5   6        0.78        0.74      0.45 o 
   8  -5   6        4.48        2.36      0.61 o 
   9  -5   6       27.23       20.08      2.07 o 
  10  -5   6        0.31        0.14      0.30 o 
  11  -5   6        8.46        5.93      0.58 o 
  12  -5   6        0.10        1.51      0.53 o 
 -13  -4   6        0.16        0.10      0.30 o 
 -12  -4   6       13.57       14.31      1.00 o 
 -11  -4   6       51.72       54.10      2.21 o 
 -10  -4   6        1.20        1.30      0.45 o 
  -9  -4   6        9.06        8.14      0.97 o 
  -8  -4   6      186.11      190.23      5.94 o 
  -7  -4   6      100.07      103.89      2.54 o 
  -6  -4   6       26.34       20.70      3.60 o 
  -5  -4   6      112.94       98.81      7.73 o 
  -4  -4   6        0.11        1.30      0.91 o 
  -3  -4   6       70.46       77.58      4.82 o 
  -2  -4   6      399.95      429.55     11.18 o 
  -1  -4   6      432.72      464.67     11.54 o 
   0  -4   6      209.19      214.17      7.96 o 
   1  -4   6       21.40       32.07      2.96 o 
   2  -4   6       35.73       36.21      3.57 o 
   3  -4   6      310.56      352.40     25.96 o 
   4  -4   6       63.42       70.59      3.49 o 
   5  -4   6        3.76        2.32      1.27 o 
   6  -4   6        2.94        0.16      0.67 o 
   7  -4   6        1.10        1.25      0.46 o 
   8  -4   6        1.34        1.55      0.48 o 
   9  -4   6        7.29        6.83      0.89 o 
  10  -4   6        2.68        2.32      0.58 o 
  11  -4   6        1.48        0.92      0.42 o 
  12  -4   6       10.45        9.90      1.25 o 
 -13  -3   6        4.76        3.67      0.66 o 
 -12  -3   6       20.74       23.01      1.29 o 
 -11  -3   6        0.75        1.83      0.52 o 
 -10  -3   6       17.71       16.55      1.33 o 
  -9  -3   6       14.88       15.55      1.94 o 
  -8  -3   6      182.29      179.08      6.38 o 
  -7  -3   6        1.19        2.14      0.70 o 
  -6  -3   6      151.76      169.46      9.84 o 
  -5  -3   6      117.78      121.84      8.15 o 
  -4  -3   6      141.28      145.61      5.46 o 
  -3  -3   6      292.76      340.09     20.45 o 
  -2  -3   6       15.14       19.87      1.69 o 
  -1  -3   6        0.16        0.26      0.66 o 
   0  -3   6        8.94        7.06      1.09 o 
   1  -3   6       47.76       42.84      3.67 o 
   2  -3   6        2.13        1.55      0.45 o 
   3  -3   6      100.05      102.74      6.35 o 
   4  -3   6       47.68       49.90      4.74 o 
   5  -3   6        6.88        7.09      1.85 o 
   6  -3   6       56.15       54.57      5.37 o 
   7  -3   6        9.31       12.74      1.44 o 
   8  -3   6       47.72       45.98      6.38 o 
   9  -3   6       65.03       58.05      3.61 o 
  10  -3   6        0.03        0.59      0.41 o 
  11  -3   6        0.26        0.49      0.30 o 
  12  -3   6        1.72        1.24      0.58 o 
  13  -3   6        3.45        3.91      0.62 o 
 -13  -2   6        0.21       -0.15      0.40 o 
 -12  -2   6        0.21        0.15      0.37 o 
 -11  -2   6       58.95       59.57      2.35 o 
 -10  -2   6       34.11       34.37      1.83 o 
  -9  -2   6       11.28       11.77      1.12 o 
  -8  -2   6      174.81      172.70      3.85 o 
  -7  -2   6       29.31       27.59      1.48 o 
  -6  -2   6      320.61      340.11      9.50 o 
  -5  -2   6       29.91       30.79      3.93 o 
  -4  -2   6        0.14       -0.05      0.30 o 
  -3  -2   6      126.13      151.78      6.26 o 
  -2  -2   6      119.87      136.43      4.55 o 
  -1  -2   6       20.69       30.92      2.16 o 
   0  -2   6        0.84        1.44      0.54 o 
   1  -2   6       51.73       52.31      2.93 o 
   2  -2   6        8.63        9.18      1.30 o 
   3  -2   6       35.06       38.22      3.83 o 
   4  -2   6        0.70        7.59      1.80 o 
   5  -2   6        3.34        0.85      0.79 o 
   6  -2   6       10.46       16.40      2.86 o 
   7  -2   6        0.66        0.64      0.34 o 
   8  -2   6        2.90        1.43      0.49 o 
   9  -2   6      133.79      104.32      3.64 o 
  10  -2   6       14.18        9.60      1.85 o 
  11  -2   6        1.57        0.90      0.39 o 
  12  -2   6       29.89       31.62      2.25 o 
  13  -2   6        0.61       -0.05      0.33 o 
 -13  -1   6        3.77        3.38      0.71 o 
 -12  -1   6       29.11       36.57      2.44 o 
 -11  -1   6       46.53       50.23      2.14 o 
 -10  -1   6        1.79        1.41      0.53 o 
  -9  -1   6        0.08        0.26      0.38 o 
  -8  -1   6      157.85      154.96     10.62 o 
  -7  -1   6      119.34      112.10      3.85 o 
  -6  -1   6       52.31       63.57      5.68 o 
  -5  -1   6      191.95      205.88      5.21 o 
  -4  -1   6      142.61      144.77      4.89 o 
  -3  -1   6       13.04       14.06      1.20 o 
  -2  -1   6      251.30      279.96      7.46 o 
  -1  -1   6      193.86      186.93      5.51 o 
   0  -1   6       17.31       19.96      1.86 o 
   1  -1   6       43.04       51.48      2.98 o 
   2  -1   6      385.32      400.69     12.17 o 
   3  -1   6       15.72       13.63      1.65 o 
   4  -1   6        4.92        7.03      1.72 o 
   5  -1   6       14.29       13.14      2.33 o 
   6  -1   6        2.97        3.14      0.64 o 
   7  -1   6       33.09       35.13      1.61 o 
   8  -1   6        0.65        1.07      0.37 o 
   9  -1   6       73.87       61.76      2.83 o 
  10  -1   6        7.11        5.08      0.81 o 
  11  -1   6        6.37        4.81      0.76 o 
  12  -1   6        2.78        2.47      0.70 o 
 -13   0   6        4.64        4.61      0.74 o 
 -12   0   6       10.35       13.62      1.02 o 
 -11   0   6        0.29        0.30      0.30 o 
 -10   0   6       43.19       41.64      2.13 o 
  -9   0   6        8.79        7.09      1.24 o 
  -8   0   6        3.87        3.88      0.78 o 
  -7   0   6        2.52        1.78      0.54 o 
  -6   0   6       78.49       95.60      4.89 o 
  -5   0   6       42.53       46.46      3.02 o 
  -4   0   6        3.55        1.68      1.04 o 
  -3   0   6        5.18        4.06      0.68 o 
  -2   0   6       35.92       48.51      7.28 o 
  -1   0   6      520.09      558.83     12.02 o 
   0   0   6      261.58      352.41     12.67 o 
   1   0   6      179.43      178.19      5.69 o 
   2   0   6     3756.96     3987.61     27.48 o 
   3   0   6     2377.67     2194.29     62.19 o 
   4   0   6      158.58      117.60      6.58 o 
   5   0   6      363.43      415.75     12.60 o 
   6   0   6       61.70       62.67      2.07 o 
   7   0   6       58.61       63.03      2.21 o 
   8   0   6        3.27        3.41      0.55 o 
   9   0   6       14.13        9.92      0.81 o 
  10   0   6        6.78        5.72      0.82 o 
  11   0   6        0.05        0.05      0.31 o 
  12   0   6        0.53       -0.23      0.53 o 
 -13   1   6       33.31       40.85      2.08 o 
 -12   1   6        0.22        0.70      0.30 o 
 -11   1   6        0.02       -0.21      0.35 o 
 -10   1   6        2.11        1.39      0.62 o 
  -9   1   6       12.45       10.87      1.50 o 
  -8   1   6       29.50       28.23      5.65 o 
  -7   1   6       69.88       68.39      2.30 o 
  -6   1   6       18.75       19.26      1.39 o 
  -5   1   6       72.10       93.49      4.35 o 
  -4   1   6      156.58      152.52      8.21 o 
  -3   1   6     1072.30     1069.41     15.38 o 
  -2   1   6     1604.34     1614.79     81.98 o 
  -1   1   6      423.98      474.58      9.75 o 
   0   1   6      328.25      314.59      7.84 o 
   1   1   6       96.78      133.00      5.07 o 
   2   1   6        2.05        3.44      1.07 o 
   3   1   6      160.06      154.16      5.54 o 
   4   1   6        7.38        7.34      1.39 o 
   5   1   6        5.72        7.23      1.05 o 
   6   1   6      248.81      249.90      4.24 o 
   7   1   6      105.28       96.94      2.78 o 
   8   1   6        0.03        0.06      0.37 o 
   9   1   6       24.14       22.12      1.19 o 
  10   1   6        8.95       11.20      1.13 o 
  11   1   6        0.36        0.00      0.67 o 
  12   1   6        6.43        6.86      0.85 o 
 -13   2   6        1.16        1.87      0.47 o 
 -12   2   6       12.28       12.66      0.96 o 
 -11   2   6        2.00        2.18      0.49 o 
 -10   2   6        3.12        2.30      0.75 o 
  -9   2   6        1.08        0.52      0.45 o 
  -8   2   6        0.00        0.30      0.43 o 
  -7   2   6       31.91       39.10      1.85 o 
  -6   2   6        0.73        0.75      0.39 o 
  -5   2   6      171.33      219.26     10.78 o 
  -4   2   6      792.53      796.92     20.03 o 
  -3   2   6      476.85      492.13     15.37 o 
  -2   2   6       21.12       24.77      2.42 o 
  -1   2   6     1170.13     1153.60     15.91 o 
   0   2   6      452.87      454.19      9.76 o 
   1   2   6       41.11       47.51      3.14 o 
   2   2   6        3.29        2.22      0.74 o 
   3   2   6       41.79       55.92      3.37 o 
   4   2   6       31.57       34.01      2.25 o 
   5   2   6        1.27        0.50      0.84 o 
   6   2   6      597.66      544.19      8.13 o 
   7   2   6      334.37      328.79      5.88 o 
   8   2   6       81.65       83.06      2.27 o 
   9   2   6       47.64       47.13      1.66 o 
  10   2   6        7.69        7.98      0.73 o 
  11   2   6       14.42       12.40      1.21 o 
 -12   3   6        4.07        3.79      0.52 o 
 -11   3   6        2.76        3.36      0.58 o 
 -10   3   6       17.08       15.95      1.80 o 
  -9   3   6       72.45       59.36      3.54 o 
  -8   3   6        0.27        0.12      0.32 o 
  -7   3   6        2.22        2.44      0.52 o 
  -6   3   6        5.49        3.66      0.56 o 
  -5   3   6        0.02        0.10      0.31 o 
  -4   3   6      158.60      154.20      9.33 o 
  -3   3   6       51.18       59.61      5.62 o 
  -2   3   6       28.75       32.62      4.07 o 
  -1   3   6       83.10       84.55      6.53 o 
   0   3   6       84.50       96.39      4.74 o 
   1   3   6        0.44        1.74      0.66 o 
   2   3   6       14.32       10.82      1.58 o 
   3   3   6       28.68       37.55      2.38 o 
   4   3   6       40.93       43.63      2.16 o 
   5   3   6      113.51      115.99      3.72 o 
   6   3   6      154.87      142.38      4.27 o 
   7   3   6      135.04      127.42      3.32 o 
   8   3   6       33.36       32.66      1.67 o 
   9   3   6        9.86        7.74      0.94 o 
  10   3   6        2.31        2.19      0.49 o 
 -12   4   6        0.00        0.34      0.25 o 
 -11   4   6       22.46       20.24      1.71 o 
 -10   4   6        1.62        2.32      0.76 o 
  -9   4   6        3.38        4.54      1.04 o 
  -8   4   6      198.02      172.74     11.62 o 
  -7   4   6       33.28       26.02      1.98 o 
  -6   4   6       13.32       11.58      1.05 o 
  -5   4   6      194.98      211.67      3.56 o 
  -4   4   6       98.48       99.14      2.40 o 
  -3   4   6      144.06      135.58      3.92 o 
  -2   4   6       53.70       53.51      2.14 o 
  -1   4   6       15.67       17.34      2.74 o 
   0   4   6        8.67        7.32      2.22 o 
   1   4   6       59.73       67.21      5.88 o 
   2   4   6       25.40       21.06      1.79 o 
   3   4   6       39.31       38.98      1.67 o 
   4   4   6       70.70       74.76      2.94 o 
   5   4   6      420.56      432.98      7.40 o 
   6   4   6      299.28      299.42      4.99 o 
   7   4   6        0.01       -0.26      0.34 o 
   8   4   6       32.34       30.08      1.52 o 
   9   4   6       17.19       14.89      1.19 o 
  10   4   6        0.61        0.29      0.32 o 
 -11   5   6       14.69       11.30      1.17 o 
 -10   5   6        3.49        3.06      0.78 o 
  -9   5   6        0.16        0.02      0.88 o 
  -8   5   6        6.15        7.46      0.89 o 
  -7   5   6        1.17        2.24      0.57 o 
  -6   5   6       31.92       33.49      1.92 o 
  -5   5   6      141.39      156.94      3.93 o 
  -4   5   6       53.64       49.85      2.21 o 
  -3   5   6      107.33      107.41      3.21 o 
  -2   5   6      532.39      541.17      7.17 o 
  -1   5   6       87.38       90.10      2.91 o 
   0   5   6        8.89        6.26      1.03 o 
   1   5   6        0.02       -1.35      1.35 o 
   2   5   6       37.94       33.18      2.75 o 
   3   5   6        2.82        1.00      0.36 o 
   4   5   6       28.87       24.30      1.39 o 
   5   5   6       10.93        9.65      1.64 o 
   6   5   6        7.07        6.87      0.78 o 
   7   5   6        2.13        2.34      0.44 o 
   8   5   6        0.90        0.59      0.41 o 
   9   5   6        2.77        1.79      0.55 o 
 -11   6   6        2.61        4.83      0.69 o 
 -10   6   6        0.43        0.45      0.34 o 
  -9   6   6        1.23        0.48      0.42 o 
  -8   6   6       25.99       24.37      1.49 o 
  -7   6   6       59.44       62.51      2.49 o 
  -6   6   6       15.09       15.09      1.46 o 
  -5   6   6        0.18        0.07      0.31 o 
  -4   6   6      108.32      106.86      3.57 o 
  -3   6   6      207.73      196.42      4.90 o 
  -2   6   6      373.34      386.46      8.00 o 
  -1   6   6       12.78       13.82      1.33 o 
   0   6   6      101.66      127.38      5.22 o 
   1   6   6       46.43       49.53      3.31 o 
   2   6   6        0.25        0.23      0.49 o 
   3   6   6      105.54      112.57      2.96 o 
   4   6   6       11.67       11.86      0.99 o 
   5   6   6        0.15       -0.31      0.52 o 
   6   6   6        0.91        0.77      0.33 o 
   7   6   6        0.39        0.25      0.27 o 
   8   6   6        0.47       -0.01      0.30 o 
   9   6   6        0.07        1.02      0.38 o 
  -9   7   6       14.46       20.76      1.48 o 
  -8   7   6        1.39        1.94      0.38 o 
  -7   7   6        0.35        1.25      0.68 o 
  -6   7   6       10.73       11.61      1.68 o 
  -5   7   6       12.23       12.52      1.19 o 
  -4   7   6       17.45       15.76      1.38 o 
  -3   7   6        2.13        1.17      0.47 o 
  -2   7   6       48.60       51.04      2.53 o 
  -1   7   6      211.83      228.57      7.42 o 
   0   7   6      202.19      209.09     11.53 o 
   1   7   6        2.41        1.64      0.54 o 
   2   7   6       45.10       44.33      2.27 o 
   3   7   6       19.61       20.09      1.23 o 
   4   7   6       20.83       21.18      1.22 o 
   5   7   6        0.00        0.02      0.30 o 
   6   7   6        0.74        0.91      0.38 o 
   7   7   6        3.74        3.59      0.72 o 
   8   7   6        0.00        0.30      0.25 o 
  -8   8   6        5.95        6.85      0.95 o 
  -7   8   6       23.21       22.83      1.93 o 
  -6   8   6        3.80        4.52      0.99 o 
  -5   8   6        9.73       11.81      1.05 o 
  -4   8   6       62.67       64.83      2.63 o 
  -3   8   6      111.03      112.35      3.58 o 
  -2   8   6       40.81       40.85      2.19 o 
  -1   8   6       25.83       28.13      1.80 o 
   0   8   6       29.34       31.91      1.88 o 
   1   8   6        4.94        5.07      1.14 o 
   2   8   6       13.86       14.09      1.82 o 
   3   8   6        3.05        4.15      1.08 o 
   4   8   6        0.00       -0.11      0.26 o 
   5   8   6        2.82        2.76      0.63 o 
   6   8   6        3.58        3.37      0.64 o 
  -7   9   6        0.21        0.09      0.32 o 
  -6   9   6        0.03       -0.27      0.40 o 
  -5   9   6        6.44        5.44      1.05 o 
  -4   9   6        9.08       10.11      0.95 o 
  -3   9   6        0.86        0.85      0.41 o 
  -2   9   6       16.78       19.45      1.38 o 
  -1   9   6       11.35       11.08      1.05 o 
   0   9   6        5.87        5.99      1.16 o 
   1   9   6        0.72       -0.21      0.51 o 
   2   9   6        0.00       -0.07      0.37 o 
   3   9   6        0.72        0.72      0.48 o 
   4   9   6        1.64        2.04      0.56 o 
  -6  10   6       23.04       24.63      1.45 o 
  -5  10   6       12.58       13.85      1.25 o 
  -4  10   6        0.90        0.56      0.36 o 
  -3  10   6        0.00        0.00      0.25 o 
  -2  10   6        0.30        0.46      0.27 o 
  -1  10   6        0.13        0.59      0.41 o 
   0  10   6        2.76        2.78      0.71 o 
   1  10   6        2.26        3.60      0.77 o 
   2  10   6        1.56        1.72      0.52 o 
  -3 -14   7       34.34       42.00      1.87 o 
  -2 -14   7       15.71       20.45      1.37 o 
  -1 -14   7        3.82        4.60      0.80 o 
   0 -14   7        2.84        6.75      1.03 o 
   1 -14   7        3.52        3.47      0.81 o 
   2 -14   7        1.91        2.37      0.70 o 
   3 -14   7       15.46       12.64      1.39 o 
   4 -14   7        2.11        1.64      0.60 o 
   5 -14   7       33.65       35.01      1.77 o 
  -5 -13   7        3.47        3.53      0.69 o 
  -4 -13   7        3.59        4.84      0.87 o 
  -3 -13   7        2.19        1.63      0.60 o 
  -2 -13   7        2.69        0.86      1.00 o 
  -1 -13   7        1.74        1.84      0.43 o 
   0 -13   7       18.04       18.71      1.99 o 
   1 -13   7        5.11        3.77      0.97 o 
   2 -13   7        0.44        1.58      0.66 o 
   3 -13   7        1.67        2.91      0.97 o 
   4 -13   7       35.77       37.08      2.55 o 
   5 -13   7        0.37        0.52      0.41 o 
   6 -13   7        0.60        0.19      0.39 o 
  -7 -12   7        8.63       12.93      1.25 o 
  -6 -12   7        4.62        5.12      0.99 o 
  -5 -12   7       34.04       33.75      1.75 o 
  -4 -12   7        0.35        1.26      0.47 o 
  -3 -12   7        9.15        9.28      0.79 o 
  -2 -12   7        0.01        0.29      0.26 o 
  -1 -12   7        7.75        7.06      1.11 o 
   0 -12   7        0.16        0.11      0.29 o 
   1 -12   7        0.57        1.31      0.92 o 
   2 -12   7        7.21        5.96      1.25 o 
   3 -12   7        0.44        0.43      0.37 o 
   4 -12   7        7.49        6.18      0.86 o 
   5 -12   7       10.38       14.06      1.18 o 
   6 -12   7       90.89       93.71      2.54 o 
   7 -12   7        0.01       -0.31      0.31 o 
   8 -12   7        2.16        2.07      0.54 o 
  -8 -11   7       17.04       22.91      1.74 o 
  -7 -11   7        1.34        1.41      0.45 o 
  -6 -11   7       16.19       15.63      1.29 o 
  -5 -11   7        6.58        5.78      0.87 o 
  -4 -11   7       76.49       79.34      3.03 o 
  -3 -11   7       77.90       79.15      2.45 o 
  -2 -11   7        4.80        5.47      0.67 o 
  -1 -11   7        2.32        1.70      0.42 o 
   0 -11   7       14.39       12.64      1.80 o 
   1 -11   7       12.46       11.96      1.58 o 
   2 -11   7       14.02        9.63      1.08 o 
   3 -11   7      104.45       88.73      3.33 o 
   4 -11   7       85.66       93.75      3.66 o 
   5 -11   7       13.50       15.23      1.06 o 
   6 -11   7        2.11        1.07      0.35 o 
   7 -11   7       10.57       10.94      1.38 o 
   8 -11   7        0.44        0.07      0.34 o 
   9 -11   7        0.11        0.30      0.33 o 
  -9 -10   7        0.57        0.47      0.35 o 
  -8 -10   7       14.74       14.98      1.19 o 
  -7 -10   7        2.13        2.42      0.55 o 
  -6 -10   7        2.53        1.61      0.50 o 
  -5 -10   7       25.07       21.94      1.66 o 
  -4 -10   7        4.17        3.44      0.73 o 
  -3 -10   7        4.35        4.02      0.74 o 
  -2 -10   7       23.51       19.12      1.52 o 
  -1 -10   7       11.00       14.03      1.27 o 
   0 -10   7       89.73       90.48      4.18 o 
   1 -10   7        2.53        2.66      0.83 o 
   2 -10   7       26.37       20.11      2.13 o 
   3 -10   7        7.41        5.48      0.88 o 
   4 -10   7       17.91       14.59      1.06 o 
   5 -10   7        0.17        0.47      0.36 o 
   6 -10   7        3.08        4.12      0.64 o 
   7 -10   7       46.34       45.51      2.23 o 
   8 -10   7        1.27        1.20      0.59 o 
   9 -10   7        0.02        0.02      0.52 o 
  10 -10   7        1.18        0.80      0.38 o 
 -10  -9   7        1.22        1.21      0.52 o 
  -9  -9   7        1.84        1.82      0.46 o 
  -8  -9   7        1.83        1.36      0.46 o 
  -7  -9   7        3.73        2.84      0.64 o 
  -6  -9   7       17.49       16.37      1.49 o 
  -5  -9   7      216.05      213.97     11.32 o 
  -4  -9   7      186.91      182.99      4.77 o 
  -3  -9   7      806.41      788.63      8.92 o 
  -2  -9   7      145.67      150.21      4.79 o 
  -1  -9   7        3.26        2.08      1.43 o 
   0  -9   7        0.60        2.30      1.18 o 
   1  -9   7      158.99      165.60      5.75 o 
   2  -9   7        0.42        0.77      0.63 o 
   3  -9   7        2.14        3.97      1.51 o 
   4  -9   7        6.16        7.49      1.42 o 
   5  -9   7       40.54       39.37      2.16 o 
   6  -9   7       53.86       58.27      3.94 o 
   7  -9   7       12.66       11.36      1.19 o 
   8  -9   7        7.01        7.44      1.26 o 
   9  -9   7        6.01        6.02      1.10 o 
  10  -9   7        7.17        6.25      1.00 o 
  11  -9   7       13.97       18.15      1.31 o 
 -11  -8   7        0.47        0.75      0.37 o 
 -10  -8   7        2.48        2.89      0.73 o 
  -9  -8   7        1.91        1.71      0.55 o 
  -8  -8   7        6.73        5.79      0.86 o 
  -7  -8   7       10.95       11.42      1.23 o 
  -6  -8   7      142.54      142.50      4.29 o 
  -5  -8   7      153.27      144.35      4.24 o 
  -4  -8   7     1002.49      987.09     13.19 o 
  -3  -8   7      347.05      360.94      5.51 o 
  -2  -8   7       18.23       18.32      1.56 o 
  -1  -8   7      102.37      109.83      3.83 o 
   0  -8   7        0.52        0.42      0.42 o 
   1  -8   7       41.79       52.45      2.74 o 
   2  -8   7        7.44        9.77      1.20 o 
   3  -8   7       55.22       67.84      2.83 o 
   4  -8   7       48.27       46.79      2.44 o 
   5  -8   7        5.21        5.15      0.71 o 
   6  -8   7      203.93      184.50      6.96 o 
   7  -8   7       13.91       15.10      2.07 o 
   8  -8   7        0.12        0.54      0.63 o 
   9  -8   7       33.48       33.58      2.67 o 
  10  -8   7        0.64        0.99      0.50 o 
  11  -8   7       28.81       30.85      1.93 o 
 -11  -7   7       10.49       11.28      1.24 o 
 -10  -7   7        3.86        3.19      0.81 o 
  -9  -7   7       24.26       25.88      1.73 o 
  -8  -7   7       46.92       46.32      1.90 o 
  -7  -7   7       23.89       18.94      1.24 o 
  -6  -7   7       74.24       62.19      2.20 o 
  -5  -7   7       19.02       15.21      1.14 o 
  -4  -7   7        0.12        0.58      0.31 o 
  -3  -7   7        1.22        0.87      1.12 o 
  -2  -7   7        2.14        2.24      1.29 o 
  -1  -7   7      102.15       90.00      7.48 o 
   0  -7   7        5.94        5.09      1.19 o 
   1  -7   7      130.45      136.43      7.61 o 
   2  -7   7       91.36      100.34      4.82 o 
   3  -7   7        7.82        8.70      0.98 o 
   4  -7   7       24.94       24.20      1.68 o 
   5  -7   7        0.38        0.63      0.51 o 
   6  -7   7       99.40      101.89      6.21 o 
   7  -7   7       45.36       46.61      3.38 o 
   8  -7   7       17.78       20.10      1.90 o 
   9  -7   7       93.47      104.51      4.40 o 
  10  -7   7       14.28       14.14      1.65 o 
  11  -7   7        1.76        1.82      0.63 o 
 -12  -6   7        0.48        0.74      0.39 o 
 -11  -6   7        1.30        1.87      0.69 o 
 -10  -6   7        4.91        3.87      0.61 o 
  -9  -6   7       28.37       27.65      1.63 o 
  -8  -6   7       20.94       17.86      1.36 o 
  -7  -6   7        0.02       -0.29      0.29 o 
  -6  -6   7       32.34       32.95      1.38 o 
  -5  -6   7        1.20        0.43      0.67 o 
  -4  -6   7       14.87       11.93      2.89 o 
  -3  -6   7       15.15       14.05      3.00 o 
  -2  -6   7      122.88      118.71      8.40 o 
  -1  -6   7      198.45      200.08      8.39 o 
   0  -6   7        1.56        3.35      1.30 o 
   1  -6   7      105.99      104.21      6.54 o 
   2  -6   7        5.47        6.30      1.19 o 
   3  -6   7     1330.20     1321.64     53.78 o 
   4  -6   7       32.81       29.34      2.02 o 
   5  -6   7       93.93       95.77      3.89 o 
   6  -6   7      228.80      218.75      6.13 o 
   7  -6   7       24.13       23.93      1.72 o 
   8  -6   7       20.24       22.96      1.69 o 
   9  -6   7       31.70       27.66      2.44 o 
  10  -6   7        2.17        1.38      0.40 o 
  11  -6   7       27.28       30.94      1.46 o 
 -12  -5   7        2.65        2.41      0.63 o 
 -11  -5   7       17.09       18.01      1.17 o 
 -10  -5   7        1.01        0.30      0.49 o 
  -9  -5   7       21.50       22.34      1.65 o 
  -8  -5   7        1.50        1.84      0.62 o 
  -7  -5   7       58.40       56.39      1.94 o 
  -6  -5   7       25.69       27.61      1.49 o 
  -5  -5   7       10.13       12.42      3.09 o 
  -4  -5   7        0.03       -1.10      1.10 o 
  -3  -5   7       20.41       21.27      3.66 o 
  -2  -5   7        0.16        0.67      0.61 o 
  -1  -5   7      243.60      267.51      9.78 o 
   0  -5   7       12.11       14.64      2.30 o 
   1  -5   7       42.64       37.10      3.78 o 
   2  -5   7      246.72      256.51     17.74 o 
   3  -5   7      222.35      242.13     10.77 o 
   4  -5   7      250.49      273.06     12.14 o 
   5  -5   7       30.12       27.51      2.03 o 
   6  -5   7        3.83        4.77      1.12 o 
   7  -5   7       42.88       38.85      2.18 o 
   8  -5   7       89.65       74.97      5.71 o 
   9  -5   7        6.72        5.64      1.16 o 
  10  -5   7       10.46        9.69      1.45 o 
  11  -5   7        2.21        2.32      0.49 o 
  12  -5   7        0.92        1.85      0.51 o 
 -12  -4   7        4.40        4.09      0.78 o 
 -11  -4   7        0.65        1.16      0.65 o 
 -10  -4   7       20.44       21.87      1.44 o 
  -9  -4   7        1.86        2.12      0.53 o 
  -8  -4   7        7.98       10.75      1.09 o 
  -7  -4   7      364.53      359.72      7.77 o 
  -6  -4   7        6.87        7.87      1.17 o 
  -5  -4   7        5.93       10.10      2.57 o 
  -4  -4   7        0.89        2.31      1.54 o 
  -3  -4   7       33.13       33.25      3.55 o 
  -2  -4   7      373.28      403.52     27.10 o 
  -1  -4   7       53.75       59.47      4.64 o 
   0  -4   7      192.90      173.99      7.80 o 
   1  -4   7      339.99      333.72     11.19 o 
   2  -4   7      101.98       94.85      6.31 o 
   3  -4   7       87.75       99.36      6.82 o 
   4  -4   7        9.47       11.61      2.43 o 
   5  -4   7        2.59        2.55      1.34 o 
   6  -4   7        7.27        5.67      0.71 o 
   7  -4   7        2.07        2.05      0.51 o 
   8  -4   7        1.54        3.06      0.86 o 
   9  -4   7        4.72        3.80      0.57 o 
  10  -4   7        0.54        0.04      0.48 o 
  11  -4   7        8.92        7.37      0.77 o 
  12  -4   7        2.53        4.03      0.72 o 
 -13  -3   7        9.15       11.00      0.99 o 
 -12  -3   7        0.00        0.02      0.36 o 
 -11  -3   7       15.43       16.65      1.82 o 
 -10  -3   7        6.33        4.75      0.68 o 
  -9  -3   7       24.72       21.77      2.29 o 
  -8  -3   7       44.22       52.48      2.90 o 
  -7  -3   7        5.59        5.34      0.70 o 
  -6  -3   7       95.51      111.17      2.74 o 
  -5  -3   7       68.50       64.01      6.32 o 
  -4  -3   7       27.66       27.45      3.45 o 
  -3  -3   7       95.28      101.75      4.23 o 
  -2  -3   7      462.93      443.77     18.18 o 
  -1  -3   7      342.31      320.86     11.92 o 
   0  -3   7      234.14      252.70     14.80 o 
   1  -3   7        1.83        1.43      0.92 o 
   2  -3   7       41.70       51.99      4.59 o 
   3  -3   7       66.21       63.46      5.36 o 
   4  -3   7        0.21        0.49      0.70 o 
   5  -3   7       16.74       18.78      3.12 o 
   6  -3   7       22.29       20.84      1.86 o 
   7  -3   7       84.43       85.49      6.14 o 
   8  -3   7        6.81        2.92      0.95 o 
   9  -3   7        9.04        8.25      1.03 o 
  10  -3   7       14.91       13.72      1.73 o 
  11  -3   7       15.07       11.45      1.00 o 
  12  -3   7        0.85        0.51      0.42 o 
 -13  -2   7        0.54        0.16      0.25 o 
 -12  -2   7        6.31        8.13      1.19 o 
 -11  -2   7        2.97        3.17      0.88 o 
 -10  -2   7        6.91        7.87      0.89 o 
  -9  -2   7       22.71       22.06      1.51 o 
  -8  -2   7      160.76      159.78      4.08 o 
  -7  -2   7       21.08       20.37      1.33 o 
  -6  -2   7      225.55      256.39      4.40 o 
  -5  -2   7        2.59        1.80      0.69 o 
  -4  -2   7        0.82        3.04      0.71 o 
  -3  -2   7        0.60       -0.45      0.51 o 
  -2  -2   7        0.12        1.47      0.63 o 
  -1  -2   7     1679.51     1755.90     18.04 o 
   0  -2   7       16.40       21.12      2.04 o 
   1  -2   7      139.65      160.75      7.64 o 
   2  -2   7       35.33       38.66      2.90 o 
   3  -2   7       24.28       32.42      3.78 o 
   4  -2   7       18.59       19.91      3.12 o 
   5  -2   7        0.82       -0.90      0.90 o 
   6  -2   7        0.05        0.04      0.37 o 
   7  -2   7        1.67        0.60      0.75 o 
   8  -2   7        0.50        0.51      0.47 o 
   9  -2   7       61.16       64.19      4.05 o 
  10  -2   7        2.75        3.12      0.64 o 
  11  -2   7        4.63        3.91      0.61 o 
  12  -2   7        0.01        0.01      0.39 o 
 -13  -1   7        0.05       -0.25      0.25 o 
 -12  -1   7       12.13       12.98      1.45 o 
 -11  -1   7        4.96        5.11      1.10 o 
 -10  -1   7       97.44       99.61      3.18 o 
  -9  -1   7      157.10      150.11      4.02 o 
  -8  -1   7        9.57        9.31      1.01 o 
  -7  -1   7       84.65       87.01      4.15 o 
  -6  -1   7        8.20       10.76      0.93 o 
  -5  -1   7       43.48       38.50      2.37 o 
  -4  -1   7        8.12        9.82      1.50 o 
  -3  -1   7       85.70       98.06      4.59 o 
  -2  -1   7      207.70      207.27      6.52 o 
  -1  -1   7      415.25      477.70      9.84 o 
   0  -1   7        3.84        7.56      1.30 o 
   1  -1   7      283.48      304.74      8.04 o 
   2  -1   7        3.23        1.48      0.53 o 
   3  -1   7      100.84       91.85      4.61 o 
   4  -1   7       89.32       94.55      6.50 o 
   5  -1   7      323.75      324.57      7.01 o 
   6  -1   7       96.42       92.62      2.41 o 
   7  -1   7       24.99       26.81      1.45 o 
   8  -1   7       42.33       38.13      2.57 o 
   9  -1   7       77.93       68.97      2.99 o 
  10  -1   7        5.68        3.51      0.67 o 
  11  -1   7        2.25        1.95      0.50 o 
  12  -1   7        0.18       -0.38      0.38 o 
 -13   0   7        3.81        3.05      0.56 o 
 -12   0   7       88.06       94.20      3.77 o 
 -11   0   7        2.42        2.08      0.48 o 
 -10   0   7       34.81       35.42      1.92 o 
  -9   0   7       13.02       12.52      1.63 o 
  -8   0   7        2.58        4.63      1.03 o 
  -7   0   7       88.13       92.60      7.65 o 
  -6   0   7        0.42        0.66      0.45 o 
  -5   0   7        8.55       14.27      2.59 o 
  -4   0   7        1.48        3.10      0.92 o 
  -3   0   7       41.28       46.52      3.27 o 
  -2   0   7      348.38      345.14      8.79 o 
  -1   0   7       15.81        7.93      1.34 o 
   0   0   7      167.88      170.08      6.13 o 
   1   0   7      752.69      813.88     14.37 o 
   2   0   7      608.44      605.03     13.50 o 
   3   0   7       48.18       40.52      3.11 o 
   4   0   7        6.88        7.03      1.56 o 
   5   0   7      445.96      481.89      5.32 o 
   6   0   7     1025.04     1008.38      8.66 o 
   7   0   7      188.02      183.72      3.83 o 
   8   0   7       14.31       10.80      0.97 o 
   9   0   7       15.17       15.24      1.14 o 
  10   0   7        0.29        0.90      0.42 o 
  11   0   7        6.39        6.36      0.76 o 
  12   0   7       23.12       33.52      1.72 o 
 -12   1   7       16.64       17.44      1.59 o 
 -11   1   7        3.64        3.64      0.63 o 
 -10   1   7        1.04        1.09      0.40 o 
  -9   1   7        1.11        1.13      0.60 o 
  -8   1   7       16.48       13.62      1.76 o 
  -7   1   7        3.91        5.26      0.81 o 
  -6   1   7        0.59        0.16      0.43 o 
  -5   1   7       10.71       16.78      1.15 o 
  -4   1   7       46.82       45.29      4.87 o 
  -3   1   7       40.71       39.84      4.49 o 
  -2   1   7        6.09        5.01      1.07 o 
  -1   1   7       32.55       28.22      2.61 o 
   0   1   7       49.33       39.45      3.08 o 
   1   1   7      195.09      233.23      7.41 o 
   2   1   7      166.54      190.22      8.57 o 
   3   1   7      113.65      115.14      5.21 o 
   4   1   7      106.42      115.70      3.16 o 
   5   1   7       88.19       81.91      2.10 o 
   6   1   7        6.23        5.20      0.69 o 
   7   1   7        1.06        1.51      0.40 o 
   8   1   7       53.35       50.72      2.02 o 
   9   1   7        3.12        2.11      0.39 o 
  10   1   7        2.73        4.31      0.67 o 
  11   1   7        3.25        2.63      0.72 o 
 -12   2   7        3.91        3.34      0.71 o 
 -11   2   7        4.74        4.53      1.02 o 
 -10   2   7        2.55        2.36      0.78 o 
  -9   2   7       15.96       10.39      1.49 o 
  -8   2   7       10.13        7.36      0.92 o 
  -7   2   7       52.59       56.60      5.12 o 
  -6   2   7      392.93      404.33      6.54 o 
  -5   2   7      208.19      185.82      3.93 o 
  -4   2   7       20.35       19.02      1.03 o 
  -3   2   7      463.39      467.08     16.06 o 
  -2   2   7       12.78       17.69      3.09 o 
  -1   2   7       10.12        5.55      1.26 o 
   0   2   7        6.15        6.15      1.33 o 
   1   2   7       24.30       21.65      2.37 o 
   2   2   7        6.10        7.23      1.56 o 
   3   2   7        0.01       -0.17      0.44 o 
   4   2   7       20.22       23.25      1.52 o 
   5   2   7      149.11      155.23      8.97 o 
   6   2   7       88.36       95.32      2.70 o 
   7   2   7       60.60       60.93      2.19 o 
   8   2   7       13.16       11.14      0.82 o 
   9   2   7        4.39        5.19      0.55 o 
  10   2   7        6.39        8.23      0.80 o 
 -12   3   7        0.32        1.14      0.40 o 
 -11   3   7        1.51        2.36      0.45 o 
 -10   3   7        1.60        2.07      0.65 o 
  -9   3   7       25.63       28.65      2.42 o 
  -8   3   7       63.91       53.51      2.40 o 
  -7   3   7       11.69       10.90      1.14 o 
  -6   3   7       40.11       44.24      2.21 o 
  -5   3   7      715.96      661.60      7.66 o 
  -4   3   7     1174.35     1188.49     10.34 o 
  -3   3   7        9.76       12.60      0.86 o 
  -2   3   7       37.54       37.22      1.80 o 
  -1   3   7        0.15        0.37      0.34 o 
   0   3   7        1.28        2.28      0.54 o 
   1   3   7        2.87        3.96      0.97 o 
   2   3   7        1.40        0.31      0.65 o 
   3   3   7       23.03       23.19      1.23 o 
   4   3   7       11.44       10.90      1.76 o 
   5   3   7      197.56      221.43     12.51 o 
   6   3   7      208.22      210.46     10.24 o 
   7   3   7       55.33       55.99      2.14 o 
   8   3   7        1.43        1.98      0.43 o 
   9   3   7       14.49       15.11      1.18 o 
  10   3   7        7.22        9.07      1.20 o 
 -11   4   7        4.66        4.55      0.55 o 
 -10   4   7        3.03        2.08      0.63 o 
  -9   4   7       23.05       24.88      1.47 o 
  -8   4   7        0.15        0.45      0.35 o 
  -7   4   7        7.33        7.48      0.93 o 
  -6   4   7       33.40       38.58      2.07 o 
  -5   4   7       85.74       83.87      2.78 o 
  -4   4   7        4.12        5.05      0.59 o 
  -3   4   7      421.93      401.68      6.22 o 
  -2   4   7       54.25       52.98      2.25 o 
  -1   4   7      241.09      265.07      4.97 o 
   0   4   7        1.92        2.91      0.56 o 
   1   4   7        0.05       -1.28      1.85 o 
   2   4   7       20.71       26.48      1.60 o 
   3   4   7       16.53       18.55      1.63 o 
   4   4   7      147.98      149.73      6.41 o 
   5   4   7       10.04       11.33      1.21 o 
   6   4   7        8.96        9.24      0.84 o 
   7   4   7       27.02       27.55      1.43 o 
   8   4   7        1.34        2.23      0.45 o 
   9   4   7        4.23        5.01      0.62 o 
 -11   5   7        2.70        2.81      0.53 o 
 -10   5   7        0.03       -0.21      0.45 o 
  -9   5   7       21.20       18.34      1.19 o 
  -8   5   7        6.44        5.42      0.75 o 
  -7   5   7        0.41        0.32      0.37 o 
  -6   5   7        1.31        1.50      0.58 o 
  -5   5   7       44.44       43.28      2.31 o 
  -4   5   7      203.16      202.22      8.41 o 
  -3   5   7       20.59       22.18      1.64 o 
  -2   5   7      151.72      158.56      4.38 o 
  -1   5   7       73.83       71.94      2.94 o 
   0   5   7       35.17       34.68      2.32 o 
   1   5   7        5.16        4.86      0.81 o 
   2   5   7       24.79       27.45      1.83 o 
   3   5   7        5.64        5.21      0.84 o 
   4   5   7       63.19       76.46      8.94 o 
   5   5   7       30.73       39.13      2.67 o 
   6   5   7       46.02       43.62      1.72 o 
   7   5   7        4.64        4.65      0.55 o 
   8   5   7        0.10        0.25      0.29 o 
  -9   6   7        0.63       -0.18      0.46 o 
  -8   6   7        0.47        0.30      0.44 o 
  -7   6   7        8.53        7.82      0.83 o 
  -6   6   7       15.24        9.84      1.56 o 
  -5   6   7        0.36        0.50      0.35 o 
  -4   6   7        2.19        0.84      0.34 o 
  -3   6   7       70.14       66.37      2.86 o 
  -2   6   7        2.21        2.66      0.62 o 
  -1   6   7       33.46       27.63      1.85 o 
   0   6   7       10.37       12.51      1.00 o 
   1   6   7      114.48      117.24      3.75 o 
   2   6   7        1.19        1.01      0.44 o 
   3   6   7       70.87       64.48      2.76 o 
   4   6   7       19.16       17.48      1.38 o 
   5   6   7        5.66        5.29      0.75 o 
   6   6   7        0.09       -0.15      0.33 o 
   7   6   7        4.72        4.45      0.60 o 
   8   6   7        1.10        0.68      0.30 o 
  -8   7   7       14.71       17.30      1.47 o 
  -7   7   7       14.72       15.14      1.62 o 
  -6   7   7        0.00       -0.20      0.49 o 
  -5   7   7        1.62        0.62      0.47 o 
  -4   7   7        5.07        4.89      0.78 o 
  -3   7   7        5.05        4.46      0.77 o 
  -2   7   7       38.22       35.05      2.06 o 
  -1   7   7        7.56        9.49      1.10 o 
   0   7   7       27.13       28.81      1.43 o 
   1   7   7       19.23       21.55      1.56 o 
   2   7   7       12.02       11.56      1.16 o 
   3   7   7       57.23       53.10      2.31 o 
   4   7   7        5.30        5.28      1.36 o 
   5   7   7        7.05        4.12      0.88 o 
   6   7   7        0.20       -0.27      0.27 o 
  -7   8   7        3.84        3.67      0.77 o 
  -6   8   7        1.75        2.25      0.69 o 
  -5   8   7        0.01       -0.27      0.45 o 
  -4   8   7        2.79        2.09      0.52 o 
  -3   8   7        8.56        8.59      0.96 o 
  -2   8   7       21.64       25.77      1.62 o 
  -1   8   7       38.94       39.55      1.97 o 
   0   8   7       37.99       40.68      2.98 o 
   1   8   7       61.15       68.25      3.73 o 
   2   8   7        0.67       -0.17      0.42 o 
   3   8   7        1.20        1.10      0.55 o 
   4   8   7        4.85        6.60      0.87 o 
  -6   9   7        3.51        5.89      0.82 o 
  -5   9   7        9.64       11.95      1.26 o 
  -4   9   7        0.04       -0.46      0.46 o 
  -3   9   7       19.73       19.14      1.18 o 
  -2   9   7       15.70       17.51      1.13 o 
  -1   9   7        0.26        0.54      0.32 o 
   0   9   7        1.73        2.67      0.78 o 
   1   9   7        0.24        0.01      0.42 o 
   2   9   7        1.80        1.20      0.43 o 
   3   9   7        0.46        0.90      0.40 o 
  -1  10   7        0.35        0.98      0.37 o 
   0  10   7        3.07        2.88      0.57 o 
  -2 -14   8        4.62        4.06      0.65 o 
  -1 -14   8        4.58        9.42      1.12 o 
   0 -14   8       36.54       50.09      2.66 o 
   1 -14   8        0.06        0.31      0.43 o 
   2 -14   8        4.07        5.44      0.96 o 
   3 -14   8        1.35        2.71      0.64 o 
   4 -14   8       17.00       16.70      1.37 o 
  -5 -13   8        0.01        0.77      0.39 o 
  -4 -13   8       45.72       47.89      2.27 o 
  -3 -13   8        2.75        2.98      0.58 o 
  -2 -13   8        1.06       -0.34      0.44 o 
  -1 -13   8        5.84        7.09      1.23 o 
   0 -13   8        1.00        0.88      0.66 o 
   1 -13   8        1.67        1.41      0.65 o 
   2 -13   8        0.28        1.07      0.59 o 
   3 -13   8        4.12        3.86      0.90 o 
   4 -13   8       23.91       28.52      2.14 o 
   5 -13   8       25.21       28.83      1.95 o 
  -7 -12   8        0.02        0.67      0.38 o 
  -6 -12   8        7.21        7.38      0.74 o 
  -5 -12   8       51.11       49.56      2.01 o 
  -4 -12   8      139.09      140.77      3.51 o 
  -3 -12   8        0.03        0.35      0.50 o 
  -2 -12   8        0.06        0.46      0.26 o 
  -1 -12   8        6.82        8.98      1.52 o 
   0 -12   8        5.90        5.22      1.24 o 
   1 -12   8        0.01        0.58      0.68 o 
   2 -12   8        2.79        3.41      0.66 o 
   3 -12   8        1.15        0.30      0.59 o 
   4 -12   8       28.01       25.36      1.60 o 
   5 -12   8       38.59       42.12      1.94 o 
   6 -12   8       65.13       81.41      2.21 o 
   7 -12   8       19.07       22.12      1.51 o 
   8 -12   8        2.79        3.88      0.61 o 
  -8 -11   8       12.15       15.13      1.30 o 
  -7 -11   8        6.68        7.78      0.82 o 
  -6 -11   8       45.73       48.52      2.13 o 
  -5 -11   8      180.69      164.18     11.48 o 
  -4 -11   8        8.18        9.02      0.82 o 
  -3 -11   8        8.37        9.87      1.06 o 
  -2 -11   8        2.09        1.40      0.81 o 
  -1 -11   8        0.04       -0.22      0.47 o 
   0 -11   8       11.94       10.33      1.41 o 
   1 -11   8        2.76        1.36      0.60 o 
   2 -11   8       28.40       25.55      1.75 o 
   3 -11   8        2.71        1.27      0.83 o 
   4 -11   8       25.65       25.01      1.74 o 
   5 -11   8       83.42       87.79      2.42 o 
   6 -11   8        5.32        5.72      0.79 o 
   7 -11   8       25.62       30.29      2.16 o 
   8 -11   8        1.68        1.91      0.56 o 
   9 -11   8        0.12        0.59      0.39 o 
  -9 -10   8        0.32       -0.18      0.32 o 
  -8 -10   8        0.27        0.37      0.29 o 
  -7 -10   8        0.27        0.04      0.36 o 
  -6 -10   8        3.17        1.66      0.50 o 
  -5 -10   8        0.75        0.92      0.51 o 
  -4 -10   8        6.09        6.30      0.89 o 
  -3 -10   8       44.69       43.18      2.26 o 
  -2 -10   8       10.24       14.27      2.84 o 
  -1 -10   8        0.26       -0.35      0.64 o 
   0 -10   8       98.78       91.25      4.35 o 
   1 -10   8       11.52       12.62      1.78 o 
   2 -10   8      272.93      245.67      7.51 o 
   3 -10   8        0.51        1.45      0.65 o 
   4 -10   8        0.15        0.53      0.69 o 
   5 -10   8       22.95       20.75      1.25 o 
   6 -10   8        1.10        0.96      0.36 o 
   7 -10   8       12.38       12.15      1.15 o 
   8 -10   8        0.01        0.15      0.38 o 
   9 -10   8        7.64        7.38      1.03 o 
  10 -10   8        3.41        4.08      0.67 o 
 -10  -9   8        2.21        2.33      0.54 o 
  -9  -9   8        6.84        6.89      0.78 o 
  -8  -9   8       21.53       20.95      1.47 o 
  -7  -9   8        0.37        0.67      0.38 o 
  -6  -9   8        6.11        6.50      0.92 o 
  -5  -9   8      142.51      139.10      6.46 o 
  -4  -9   8        8.73        9.56      1.85 o 
  -3  -9   8       53.62       65.76      2.47 o 
  -2  -9   8      671.64      697.62     16.90 o 
  -1  -9   8      275.29      273.60     11.21 o 
   0  -9   8      167.20      155.52      4.97 o 
   1  -9   8      196.15      207.58      6.68 o 
   2  -9   8        7.10        5.91      1.25 o 
   3  -9   8        2.30        1.97      0.67 o 
   4  -9   8        0.84        1.74      0.77 o 
   5  -9   8        1.05        1.03      0.40 o 
   6  -9   8        1.25        0.38      0.57 o 
   7  -9   8        3.03        4.10      1.06 o 
   8  -9   8        2.44        2.88      0.60 o 
   9  -9   8        6.47        5.52      1.03 o 
  10  -9   8       15.87       18.54      1.58 o 
 -10  -8   8        4.94        4.89      0.86 o 
  -9  -8   8        1.54        2.05      0.62 o 
  -8  -8   8       17.72       17.87      1.45 o 
  -7  -8   8       29.96       25.22      1.78 o 
  -6  -8   8      208.12      199.02      8.21 o 
  -5  -8   8        0.49        1.06      0.60 o 
  -4  -8   8       55.27       55.09      2.25 o 
  -3  -8   8      304.61      289.69      7.69 o 
  -2  -8   8        0.94        2.12      2.43 o 
  -1  -8   8        0.02       -0.39      0.39 o 
   0  -8   8       79.12       84.16      3.55 o 
   1  -8   8       56.16       60.57      3.06 o 
   2  -8   8       13.96       20.55      3.09 o 
   3  -8   8      187.56      189.43      5.53 o 
   4  -8   8       16.16       14.11      1.59 o 
   5  -8   8       15.21       13.86      1.90 o 
   6  -8   8       27.70       27.01      2.66 o 
   7  -8   8       30.26       28.11      2.75 o 
   8  -8   8       79.37       77.21      4.31 o 
   9  -8   8       36.02       36.43      2.68 o 
  10  -8   8        5.45        8.12      1.19 o 
  11  -8   8       31.06       42.79      2.02 o 
 -11  -7   8        0.81        0.67      0.34 o 
 -10  -7   8       12.06        9.61      0.90 o 
  -9  -7   8       17.80       15.41      1.29 o 
  -8  -7   8        2.16        2.40      0.60 o 
  -7  -7   8        1.71        1.80      0.36 o 
  -6  -7   8        0.66       -0.08      0.27 o 
  -5  -7   8       30.82       22.84      1.48 o 
  -4  -7   8       50.44       47.39      1.92 o 
  -3  -7   8       38.64       41.92      2.84 o 
  -2  -7   8        0.06        0.84      0.44 o 
  -1  -7   8        0.28        0.16      0.30 o 
   0  -7   8        3.87        3.52      0.75 o 
   1  -7   8       79.52       80.13      3.27 o 
   2  -7   8      193.02      207.03      7.32 o 
   3  -7   8       56.52       55.62      3.20 o 
   4  -7   8       18.37       14.14      1.55 o 
   5  -7   8       78.80       79.66      3.76 o 
   6  -7   8        9.32        6.60      1.32 o 
   7  -7   8        0.81        0.31      0.42 o 
   8  -7   8       18.01       18.31      1.44 o 
   9  -7   8       27.32       28.06      2.27 o 
  10  -7   8       32.03       38.69      1.71 o 
  11  -7   8       19.78       19.54      1.49 o 
 -11  -6   8       34.76       34.02      2.15 o 
 -10  -6   8        4.00        4.07      0.92 o 
  -9  -6   8        3.68        3.57      0.42 o 
  -8  -6   8        3.21        5.27      0.55 o 
  -7  -6   8        0.01        0.71      0.30 o 
  -6  -6   8       12.17        7.68      0.89 o 
  -5  -6   8        8.85        6.33      0.76 o 
  -4  -6   8       14.17       16.00      1.48 o 
  -3  -6   8        2.89        5.22      1.62 o 
  -2  -6   8       20.76       22.96      3.88 o 
  -1  -6   8        1.36        0.63      0.70 o 
   0  -6   8       96.13       95.64      6.42 o 
   1  -6   8       55.65       56.21      5.08 o 
   2  -6   8      101.07       82.74      6.45 o 
   3  -6   8      230.89      226.39      7.50 o 
   4  -6   8      127.53      121.26      4.32 o 
   5  -6   8        2.83        2.82      0.75 o 
   6  -6   8      384.28      374.54      9.50 o 
   7  -6   8       95.79       95.48      3.42 o 
   8  -6   8       12.02       12.11      1.22 o 
   9  -6   8        1.74        3.02      0.90 o 
  10  -6   8        5.89        5.55      1.02 o 
  11  -6   8        1.46        2.21      0.41 o 
 -12  -5   8       11.42       12.22      1.10 o 
 -11  -5   8        3.26        4.87      0.95 o 
 -10  -5   8        2.36        2.26      0.71 o 
  -9  -5   8        0.00        0.19      0.37 o 
  -8  -5   8        0.66        0.89      0.39 o 
  -7  -5   8       55.92       52.99      3.45 o 
  -6  -5   8       94.90       89.40      3.78 o 
  -5  -5   8        1.02        0.65      0.41 o 
  -4  -5   8       31.65       36.62      2.33 o 
  -3  -5   8       20.84       25.65      2.67 o 
  -2  -5   8       11.13       14.11      2.43 o 
  -1  -5   8      103.04       87.58      6.02 o 
   0  -5   8        7.57        7.16      1.79 o 
   1  -5   8       22.46       21.63      3.08 o 
   2  -5   8      143.08      130.13      7.93 o 
   3  -5   8        2.90        2.74      1.30 o 
   4  -5   8        6.03        7.55      1.08 o 
   5  -5   8      343.55      353.93      5.60 o 
   6  -5   8        0.91        1.01      0.36 o 
   7  -5   8       21.01       20.47      1.57 o 
   8  -5   8       41.84       37.08      2.10 o 
   9  -5   8        2.81        1.41      0.64 o 
  10  -5   8        6.96        5.93      1.10 o 
  11  -5   8        0.32        0.30      0.28 o 
 -12  -4   8        0.05       -0.19      0.37 o 
 -11  -4   8        0.04       -0.19      0.28 o 
 -10  -4   8        0.41        0.46      0.40 o 
  -9  -4   8        0.46        0.41      0.39 o 
  -8  -4   8        1.97        2.91      0.88 o 
  -7  -4   8       49.43       50.96      3.38 o 
  -6  -4   8       28.23       28.22      1.55 o 
  -5  -4   8       19.30       18.04      1.62 o 
  -4  -4   8       43.04       49.34      3.73 o 
  -3  -4   8      153.44      218.28      9.88 o 
  -2  -4   8      157.56      149.09      8.74 o 
  -1  -4   8      709.37      699.14     17.09 o 
   0  -4   8       71.31       74.37      5.60 o 
   1  -4   8      255.35      225.34      9.86 o 
   2  -4   8      260.65      229.33     10.37 o 
   3  -4   8       49.20       36.11      4.32 o 
   4  -4   8        7.19        5.80      1.90 o 
   5  -4   8       25.25       27.04      1.53 o 
   6  -4   8       68.94       63.23      3.31 o 
   7  -4   8        8.34        6.44      1.38 o 
   8  -4   8       66.85       49.39      3.59 o 
   9  -4   8       12.62        9.52      1.77 o 
  10  -4   8        2.64        1.86      0.48 o 
  11  -4   8        0.59       -0.08      0.38 o 
  12  -4   8        1.34        2.46      0.56 o 
 -12  -3   8        0.33        0.66      0.24 o 
 -11  -3   8        0.56        1.05      0.54 o 
 -10  -3   8        4.77        5.20      1.11 o 
  -9  -3   8        0.66        0.21      0.44 o 
  -8  -3   8        8.22        7.40      1.31 o 
  -7  -3   8       25.26       29.42      2.51 o 
  -6  -3   8       20.82       26.12      1.49 o 
  -5  -3   8      140.06      145.11      6.23 o 
  -4  -3   8       81.14       90.25      6.65 o 
  -3  -3   8       27.48       34.64      2.72 o 
  -2  -3   8       34.04       37.35      2.82 o 
  -1  -3   8      467.96      466.51     14.45 o 
   0  -3   8        7.10        8.85      1.38 o 
   1  -3   8      292.24      294.82      8.20 o 
   2  -3   8       16.40       15.26      2.73 o 
   3  -3   8        0.84        2.96      1.14 o 
   4  -3   8       10.60       14.55      1.57 o 
   5  -3   8       39.43       32.99      2.33 o 
   6  -3   8       96.44       99.77      4.22 o 
   7  -3   8       16.13       16.01      2.08 o 
   8  -3   8        0.14       -0.25      0.62 o 
   9  -3   8        0.31        0.38      0.45 o 
  10  -3   8        0.20        0.21      0.36 o 
  11  -3   8        1.36        1.01      0.34 o 
  12  -3   8        3.93        6.60      0.82 o 
 -12  -2   8        8.78       11.48      1.22 o 
 -11  -2   8       15.63       16.37      1.72 o 
 -10  -2   8        3.04        2.12      0.78 o 
  -9  -2   8       31.18       32.06      2.69 o 
  -8  -2   8       60.72       57.81      2.47 o 
  -7  -2   8        3.43        3.55      0.62 o 
  -6  -2   8      163.25      179.09      3.38 o 
  -5  -2   8      163.19      157.57      3.53 o 
  -4  -2   8        1.32       -1.01      1.01 o 
  -3  -2   8       57.72       61.34      4.76 o 
  -2  -2   8      269.79      288.26      8.09 o 
  -1  -2   8      121.09      120.31      5.21 o 
   0  -2   8      520.03      560.43     15.88 o 
   1  -2   8       61.40       66.82      4.01 o 
   2  -2   8      116.71      102.62      5.15 o 
   3  -2   8       14.54       15.78      2.82 o 
   4  -2   8       13.31       12.67      1.35 o 
   5  -2   8      409.55      425.26      8.40 o 
   6  -2   8      121.26      120.95      5.19 o 
   7  -2   8        7.58        5.65      0.83 o 
   8  -2   8       11.18        9.75      1.73 o 
   9  -2   8       35.25       32.26      2.83 o 
  10  -2   8       21.24       19.47      1.42 o 
  11  -2   8        1.47        1.18      0.35 o 
  12  -2   8        6.52        7.36      0.82 o 
 -12  -1   8        8.46        9.30      1.10 o 
 -11  -1   8        3.84        5.07      1.00 o 
 -10  -1   8       22.53       21.69      2.16 o 
  -9  -1   8       86.02       77.57      2.84 o 
  -8  -1   8      105.74       97.24      3.24 o 
  -7  -1   8      245.83      239.11     18.48 o 
  -6  -1   8      107.92      106.81      3.24 o 
  -5  -1   8       11.30       11.81      0.96 o 
  -4  -1   8        0.04        0.45      0.89 o 
  -3  -1   8       41.22       39.45      3.12 o 
  -2  -1   8        7.66        3.83      1.04 o 
  -1  -1   8      100.10      102.55      5.80 o 
   0  -1   8        4.70        4.43      1.73 o 
   1  -1   8        1.99        1.60      0.73 o 
   2  -1   8       29.00       26.12      2.64 o 
   3  -1   8        0.03        0.02      0.81 o 
   4  -1   8      182.24      185.78      4.06 o 
   5  -1   8      674.83      632.62     13.48 o 
   6  -1   8       97.54       94.99      2.36 o 
   7  -1   8      115.83      122.49      4.69 o 
   8  -1   8        3.13        2.26      0.56 o 
   9  -1   8       15.23       13.66      1.32 o 
  10  -1   8        0.23        0.46      0.34 o 
  11  -1   8        1.46        2.16      0.52 o 
 -12   0   8        0.93        1.48      0.50 o 
 -11   0   8        0.31       -0.09      0.37 o 
 -10   0   8        0.63        0.38      0.38 o 
  -9   0   8        3.90        3.24      0.66 o 
  -8   0   8       33.16       34.36      2.71 o 
  -7   0   8       36.26       35.01      2.12 o 
  -6   0   8        8.32        9.16      1.02 o 
  -5   0   8      433.75      437.59      6.55 o 
  -4   0   8        2.18        1.04      0.78 o 
  -3   0   8      113.15      118.90      8.35 o 
  -2   0   8       31.54       27.13      2.95 o 
  -1   0   8      194.10      201.60      7.27 o 
   0   0   8      170.37      189.47      7.06 o 
   1   0   8       54.83       62.04      4.09 o 
   2   0   8        0.41        0.23      0.51 o 
   3   0   8      651.42      684.16     14.96 o 
   4   0   8      194.80      191.05      4.23 o 
   5   0   8      281.65      263.71      5.78 o 
   6   0   8       31.75       37.16      2.27 o 
   7   0   8       24.61       25.88      1.44 o 
   8   0   8       21.14       19.06      1.54 o 
   9   0   8        4.69        3.58      0.53 o 
  10   0   8        2.54        2.97      0.57 o 
  11   0   8        7.88        9.34      0.76 o 
 -12   1   8        6.27        7.95      0.96 o 
 -11   1   8       15.79       16.60      1.63 o 
 -10   1   8        3.66        6.25      0.93 o 
  -9   1   8       28.33       23.27      2.22 o 
  -8   1   8       32.01       34.75      2.39 o 
  -7   1   8       47.04       46.10      2.24 o 
  -6   1   8       24.89       29.44      1.63 o 
  -5   1   8        0.66        0.63      0.36 o 
  -4   1   8        2.48        1.78      0.50 o 
  -3   1   8       31.08       32.04      2.18 o 
  -2   1   8       58.98       58.82      2.88 o 
  -1   1   8        8.03        5.59      1.31 o 
   0   1   8        8.63        9.57      1.69 o 
   1   1   8       11.31       13.18      1.90 o 
   2   1   8       47.13       50.90      1.88 o 
   3   1   8       16.54       15.08      0.90 o 
   4   1   8      447.35      430.80      7.26 o 
   5   1   8        5.84        4.44      0.60 o 
   6   1   8        2.78        1.83      0.46 o 
   7   1   8        0.42        0.18      0.25 o 
   8   1   8        0.72        0.22      0.25 o 
   9   1   8        5.29        5.70      0.63 o 
  10   1   8        5.30        6.81      0.74 o 
 -12   2   8        0.02       -0.23      0.23 o 
 -11   2   8        0.12       -0.08      0.33 o 
 -10   2   8       18.34       17.40      1.26 o 
  -9   2   8        9.64        8.26      1.32 o 
  -8   2   8       14.38       14.14      1.24 o 
  -7   2   8       29.13       25.36      2.78 o 
  -6   2   8      330.18      328.57      9.49 o 
  -5   2   8      566.37      546.87      7.62 o 
  -4   2   8       68.76       65.86      2.42 o 
  -3   2   8      617.63      622.45      8.15 o 
  -2   2   8       34.02       34.05      1.76 o 
  -1   2   8      120.79      140.76      4.49 o 
   0   2   8       59.70       68.33      3.71 o 
   1   2   8       84.66       92.64      2.60 o 
   2   2   8        1.79        1.20      0.52 o 
   3   2   8       27.62       25.78      1.32 o 
   4   2   8       76.67       77.74      3.15 o 
   5   2   8        5.56        4.93      1.19 o 
   6   2   8        2.14        2.06      0.56 o 
   7   2   8       14.75       14.32      1.31 o 
   8   2   8        2.65        3.27      0.52 o 
   9   2   8        0.14        0.00      0.45 o 
  10   2   8        1.27        1.68      0.55 o 
 -11   3   8        0.77        0.87      0.46 o 
 -10   3   8        2.33        2.48      0.48 o 
  -9   3   8        1.06        1.38      0.43 o 
  -8   3   8       32.27       29.62      1.75 o 
  -7   3   8        8.13        7.96      0.99 o 
  -6   3   8       62.91       55.13      2.48 o 
  -5   3   8      256.21      252.21      9.25 o 
  -4   3   8       29.93       28.31      1.67 o 
  -3   3   8      392.76      380.39      6.10 o 
  -2   3   8       79.53       85.56      2.89 o 
  -1   3   8       93.00       92.94      2.97 o 
   0   3   8       13.59       12.07      1.08 o 
   1   3   8        1.74        1.88      0.71 o 
   2   3   8       21.04       19.37      1.53 o 
   3   3   8        0.00        0.50      0.46 o 
   4   3   8       15.62       18.79      2.28 o 
   5   3   8       43.38       36.11      3.25 o 
   6   3   8        1.09        0.84      0.52 o 
   7   3   8        8.10        7.31      0.75 o 
   8   3   8        4.72        5.36      0.61 o 
   9   3   8        5.89        5.57      0.93 o 
 -11   4   8        0.00       -0.24      0.24 o 
 -10   4   8        9.90        8.00      1.01 o 
  -9   4   8        4.69        7.52      1.05 o 
  -8   4   8        7.89        4.41      0.77 o 
  -7   4   8        1.60        0.99      0.34 o 
  -6   4   8        3.32        2.47      0.54 o 
  -5   4   8       65.88       54.73      3.68 o 
  -4   4   8        4.40        4.82      0.83 o 
  -3   4   8        9.74       10.69      1.18 o 
  -2   4   8      106.54      101.15      5.35 o 
  -1   4   8       41.79       40.45      2.21 o 
   0   4   8       19.90       18.29      1.49 o 
   1   4   8      105.53       96.38      4.91 o 
   2   4   8       17.70       18.58      1.53 o 
   3   4   8      134.49      142.41     10.20 o 
   4   4   8       23.00       23.77      2.55 o 
   5   4   8        4.56        6.49      1.37 o 
   6   4   8       18.08       19.76      1.16 o 
   7   4   8       10.59        9.30      0.75 o 
   8   4   8        8.15        9.90      0.69 o 
 -10   5   8        1.06        0.98      0.40 o 
  -9   5   8        1.42        2.45      0.55 o 
  -8   5   8        1.13        0.58      0.47 o 
  -7   5   8        4.35        4.95      1.09 o 
  -6   5   8        5.75        4.44      1.03 o 
  -5   5   8        0.02       -0.47      0.54 o 
  -4   5   8       11.69       15.81      1.50 o 
  -3   5   8       37.01       39.40      2.26 o 
  -2   5   8       45.50       47.29      2.44 o 
  -1   5   8       45.42       40.75      2.24 o 
   0   5   8       36.94       32.84      1.96 o 
   1   5   8        6.90        5.67      0.89 o 
   2   5   8        0.08        0.91      0.43 o 
   3   5   8       38.48       40.50      2.20 o 
   4   5   8       17.02       16.96      1.39 o 
   5   5   8       23.14       29.33      2.64 o 
   6   5   8       60.57       54.78      3.38 o 
   7   5   8        0.19        0.64      0.47 o 
  -8   6   8        6.88        6.75      0.96 o 
  -7   6   8        1.52        2.74      0.75 o 
  -6   6   8        3.15        4.00      0.96 o 
  -5   6   8        0.51        0.28      0.49 o 
  -4   6   8       20.21       18.68      1.44 o 
  -3   6   8        3.62        2.57      0.59 o 
  -2   6   8       13.72       13.74      1.31 o 
  -1   6   8       19.55       21.67      1.29 o 
   0   6   8        1.95        2.73      0.47 o 
   1   6   8        1.33        1.20      0.45 o 
   2   6   8        2.49        1.84      0.57 o 
   3   6   8       37.01       38.19      2.01 o 
   4   6   8       30.59       31.07      3.80 o 
   5   6   8       26.42       26.69      2.22 o 
   6   6   8        1.68        1.45      0.55 o 
  -8   7   8        9.37        9.51      0.90 o 
  -7   7   8        0.79        2.04      0.60 o 
  -6   7   8        0.12        0.42      0.44 o 
  -5   7   8        3.52        3.83      0.90 o 
  -4   7   8        2.19        2.04      0.65 o 
  -3   7   8        0.13       -0.39      0.39 o 
  -2   7   8       58.01       56.58      2.41 o 
  -1   7   8       13.97       17.37      1.33 o 
   0   7   8        1.64        1.26      0.42 o 
   1   7   8       11.25       10.19      1.01 o 
   2   7   8        7.89        8.57      0.91 o 
   3   7   8        0.48        2.24      0.47 o 
   4   7   8        0.09        0.28      0.41 o 
   5   7   8        2.21        1.29      0.52 o 
  -6   8   8        3.19        3.88      0.73 o 
  -5   8   8        0.37        0.72      0.41 o 
  -4   8   8        2.72        2.04      0.66 o 
  -3   8   8       17.19       11.58      1.35 o 
  -2   8   8        0.74        0.70      0.36 o 
  -1   8   8        0.82        1.09      0.37 o 
   0   8   8        4.40        6.97      1.13 o 
   1   8   8        0.69        1.59      0.58 o 
   2   8   8       11.98        9.65      1.17 o 
  -1 -14   9        6.62       11.79      1.22 o 
   0 -14   9        0.08        0.75      0.62 o 
   1 -14   9        0.53        1.34      0.53 o 
   2 -14   9        6.69        7.88      1.03 o 
   3 -14   9        0.19        0.69      0.45 o 
   4 -14   9       11.47       11.74      1.02 o 
  -4 -13   9        3.03        3.43      0.73 o 
  -3 -13   9       16.36       15.55      1.07 o 
  -2 -13   9        5.63        5.53      1.03 o 
  -1 -13   9        7.08        8.42      1.26 o 
   0 -13   9        6.12        7.05      1.20 o 
   1 -13   9        0.19        0.72      0.54 o 
   2 -13   9        4.83        3.26      0.83 o 
   3 -13   9        0.21        0.33      0.31 o 
   4 -13   9        1.04        1.59      0.41 o 
   5 -13   9        0.15        0.03      0.32 o 
  -6 -12   9        2.38        3.30      0.45 o 
  -5 -12   9        3.40        3.15      0.51 o 
  -4 -12   9      134.47      129.33      3.17 o 
  -3 -12   9       10.67        9.91      1.00 o 
  -2 -12   9        0.00        0.30      1.00 o 
  -1 -12   9        4.94        5.53      1.20 o 
   0 -12   9        4.62        5.23      1.19 o 
   1 -12   9        8.48        7.28      0.90 o 
   2 -12   9        7.89        6.93      0.87 o 
   3 -12   9        0.27       -0.01      0.33 o 
   4 -12   9        2.02        2.14      0.84 o 
   5 -12   9       41.30       49.44      2.06 o 
   6 -12   9       28.59       33.27      1.41 o 
   7 -12   9        0.02        0.13      0.28 o 
  -7 -11   9        4.89        6.98      0.70 o 
  -6 -11   9        0.42        0.79      0.37 o 
  -5 -11   9      173.95      167.47     10.13 o 
  -4 -11   9       36.28       36.53      4.13 o 
  -3 -11   9       35.67       36.72      3.07 o 
  -2 -11   9        8.73        8.10      1.45 o 
  -1 -11   9        7.97        7.37      0.90 o 
   0 -11   9       17.00       17.79      1.91 o 
   1 -11   9       74.50       77.40      4.03 o 
   2 -11   9        0.45        0.29      0.50 o 
   3 -11   9       20.90       21.58      1.61 o 
   4 -11   9       29.38       29.01      1.82 o 
   5 -11   9       65.50       75.66      2.15 o 
   6 -11   9        4.25        4.93      0.79 o 
   7 -11   9        3.81        5.46      0.93 o 
   8 -11   9        0.61        0.94      0.47 o 
  -8 -10   9        0.43        0.23      0.31 o 
  -7 -10   9        0.32        0.15      0.29 o 
  -6 -10   9       29.51       24.81      2.13 o 
  -5 -10   9       30.65       28.03      2.22 o 
  -4 -10   9       15.90       17.40      1.36 o 
  -3 -10   9        1.22        1.13      0.42 o 
  -2 -10   9        0.56        1.63      0.59 o 
  -1 -10   9       70.45       65.01      3.62 o 
   0 -10   9       37.35       32.22      2.66 o 
   1 -10   9      173.32      177.19      6.33 o 
   2 -10   9       11.59       14.24      1.89 o 
   3 -10   9        0.13        0.08      0.51 o 
   4 -10   9        0.15       -0.10      0.41 o 
   5 -10   9        0.39        0.56      0.66 o 
   6 -10   9        3.91        3.67      0.68 o 
   7 -10   9       37.26       38.72      1.94 o 
   8 -10   9        1.74        1.55      0.59 o 
   9 -10   9        2.20        2.37      0.59 o 
  -9  -9   9        3.61        4.29      0.56 o 
  -8  -9   9        0.01        0.03      0.34 o 
  -7  -9   9       11.43       12.81      1.16 o 
  -6  -9   9       14.47       15.53      1.75 o 
  -5  -9   9        1.18        1.98      0.44 o 
  -4  -9   9       52.55       61.30      3.34 o 
  -3  -9   9        4.39        3.47      0.90 o 
  -2  -9   9       16.27       15.80      1.79 o 
  -1  -9   9      134.76      133.53      5.26 o 
   0  -9   9       88.36       90.87      4.44 o 
   1  -9   9       15.07       17.92      2.05 o 
   2  -9   9      283.19      261.41      7.86 o 
   3  -9   9        0.15        0.04      0.54 o 
   4  -9   9        9.08        7.60      1.39 o 
   5  -9   9        0.20        0.28      0.45 o 
   6  -9   9        5.13        6.12      1.28 o 
   7  -9   9        0.00        0.71      0.52 o 
   8  -9   9        0.96        1.82      0.49 o 
   9  -9   9       21.20       23.45      1.89 o 
  10  -9   9        6.26        7.84      0.94 o 
 -10  -8   9        0.40        0.58      0.33 o 
  -9  -8   9        5.74        3.91      0.61 o 
  -8  -8   9       48.23       49.54      2.25 o 
  -7  -8   9       22.74       24.28      1.68 o 
  -6  -8   9       77.71       79.51      2.74 o 
  -5  -8   9      138.59      152.14      6.63 o 
  -4  -8   9       51.71       47.53      2.98 o 
  -3  -8   9      167.60      153.03      5.36 o 
  -2  -8   9       46.69       39.62      2.66 o 
  -1  -8   9       43.11       39.14      2.51 o 
   0  -8   9       52.29       49.73      3.35 o 
   1  -8   9       14.22       12.32      1.48 o 
   2  -8   9       13.90       19.54      1.76 o 
   3  -8   9       32.71       31.83      2.76 o 
   4  -8   9        7.37        4.65      1.17 o 
   5  -8   9       36.40       41.57      3.25 o 
   6  -8   9       22.05       23.56      1.65 o 
   7  -8   9       50.68       49.92      3.22 o 
   8  -8   9        6.66        6.88      0.84 o 
   9  -8   9      127.89      134.80      4.81 o 
  10  -8   9        3.54        2.01      0.56 o 
 -10  -7   9        0.57        0.97      0.54 o 
  -9  -7   9        0.60        1.04      0.40 o 
  -8  -7   9      219.26      220.69      5.91 o 
  -7  -7   9        0.91        1.15      0.37 o 
  -6  -7   9      113.62      116.03      3.50 o 
  -5  -7   9        2.28        1.78      0.52 o 
  -4  -7   9        1.10        0.68      0.38 o 
  -3  -7   9       44.62       41.14      2.45 o 
  -2  -7   9       25.47       28.62      2.06 o 
  -1  -7   9       11.05       10.71      1.30 o 
   0  -7   9        4.96        5.20      0.85 o 
   1  -7   9       18.42       18.98      1.72 o 
   2  -7   9       34.93       39.03      2.46 o 
   3  -7   9       16.48       17.08      1.72 o 
   4  -7   9       39.10       34.41      2.89 o 
   5  -7   9       25.07       26.61      2.57 o 
   6  -7   9        2.67        0.42      0.58 o 
   7  -7   9        1.49        1.41      0.46 o 
   8  -7   9       11.74       14.19      1.26 o 
   9  -7   9        1.86        2.96      0.84 o 
  10  -7   9        3.27        4.00      0.52 o 
 -11  -6   9        2.77        2.85      0.58 o 
 -10  -6   9        0.37       -0.41      0.41 o 
  -9  -6   9        0.05       -0.02      0.31 o 
  -8  -6   9       22.29       20.41      1.19 o 
  -7  -6   9       23.09       24.79      1.35 o 
  -6  -6   9        4.24        3.81      0.64 o 
  -5  -6   9        5.23        5.17      1.07 o 
  -4  -6   9        0.03       -0.35      0.35 o 
  -3  -6   9        7.76        6.84      1.48 o 
  -2  -6   9        9.83       10.15      1.38 o 
  -1  -6   9        6.29        8.06      1.67 o 
   0  -6   9       23.23       23.75      1.81 o 
   1  -6   9       28.40       29.22      2.04 o 
   2  -6   9       12.20       11.48      1.32 o 
   3  -6   9        6.53        7.59      0.83 o 
   4  -6   9      311.88      316.65     10.50 o 
   5  -6   9      172.29      182.94     15.09 o 
   6  -6   9       78.22       78.71      4.36 o 
   7  -6   9       21.22       20.38      1.58 o 
   8  -6   9       33.64       31.23      1.86 o 
   9  -6   9       16.09       14.54      1.74 o 
  10  -6   9        0.47        0.50      0.43 o 
  11  -6   9        0.26        0.10      0.20 o 
 -11  -5   9        6.70        9.42      1.07 o 
 -10  -5   9        0.64        0.99      0.36 o 
  -9  -5   9        0.14       -0.35      0.35 o 
  -8  -5   9        2.86        2.65      0.47 o 
  -7  -5   9       11.04       10.39      1.51 o 
  -6  -5   9        2.33        1.79      0.66 o 
  -5  -5   9        0.87        0.03      1.45 o 
  -4  -5   9       32.29       27.69      1.56 o 
  -3  -5   9        2.55        4.98      0.67 o 
  -2  -5   9      349.59      347.19      5.13 o 
  -1  -5   9       62.61       66.02      2.23 o 
   0  -5   9       44.47       45.34      4.73 o 
   1  -5   9        3.67        2.14      0.58 o 
   2  -5   9      156.82      153.30      6.53 o 
   3  -5   9      215.32      226.76      4.38 o 
   4  -5   9      107.54      105.67      3.78 o 
   5  -5   9      188.60      179.43      4.13 o 
   6  -5   9        0.57       -0.11      0.45 o 
   7  -5   9       31.88       32.34      2.65 o 
   8  -5   9        5.10        5.17      1.19 o 
   9  -5   9       15.43       13.06      1.68 o 
  10  -5   9        0.89        1.05      0.50 o 
  11  -5   9        1.74        1.52      0.34 o 
 -11  -4   9        2.96        3.61      0.47 o 
 -10  -4   9        0.03       -0.12      0.25 o 
  -9  -4   9        4.08        5.17      1.05 o 
  -8  -4   9        0.93        1.74      0.73 o 
  -7  -4   9        5.64        5.00      1.07 o 
  -6  -4   9       18.01       19.04      1.37 o 
  -5  -4   9       34.90       32.16      2.38 o 
  -4  -4   9       81.32       80.15      3.17 o 
  -3  -4   9      203.90      221.30      4.16 o 
  -2  -4   9      237.28      246.57      4.29 o 
  -1  -4   9      589.53      535.98     16.24 o 
   0  -4   9       14.68       20.23      3.15 o 
   1  -4   9        0.10       -0.32      1.06 o 
   2  -4   9       98.27      101.26      7.37 o 
   3  -4   9        7.19        6.83      0.81 o 
   4  -4   9      210.14      206.52      4.26 o 
   5  -4   9        9.76        9.76      1.32 o 
   6  -4   9        5.75        6.92      1.39 o 
   7  -4   9       39.10       31.20      2.89 o 
   8  -4   9       33.38       29.24      2.71 o 
   9  -4   9        0.00       -0.31      0.38 o 
  10  -4   9        0.14       -0.04      0.27 o 
  11  -4   9        0.48        0.30      0.39 o 
 -12  -3   9        4.52        4.53      0.64 o 
 -11  -3   9        1.69        1.14      0.34 o 
 -10  -3   9        1.47        2.16      0.73 o 
  -9  -3   9        8.33        6.79      1.20 o 
  -8  -3   9       15.06       14.16      1.73 o 
  -7  -3   9        1.89        1.41      0.73 o 
  -6  -3   9       19.50       17.77      1.35 o 
  -5  -3   9       72.63       72.72      3.43 o 
  -4  -3   9       75.65       81.26      3.47 o 
  -3  -3   9        5.94        7.72      0.97 o 
  -2  -3   9      801.42      851.05     33.27 o 
  -1  -3   9       86.74       84.57      4.63 o 
   0  -3   9       46.58       46.96      4.10 o 
   1  -3   9        0.12       -1.09      1.09 o 
   2  -3   9        0.26        1.46      1.10 o 
   3  -3   9      156.40      150.98      6.20 o 
   4  -3   9        1.03        1.04      0.53 o 
   5  -3   9      220.95      214.90      6.20 o 
   6  -3   9       30.75       34.28      3.03 o 
   7  -3   9       32.50       26.66      2.70 o 
   8  -3   9       23.77       19.75      2.23 o 
   9  -3   9       27.27       23.88      1.62 o 
  10  -3   9        7.35        7.67      0.81 o 
  11  -3   9       21.61       29.67      1.90 o 
 -12  -2   9        2.58        2.71      0.53 o 
 -11  -2   9        0.39       -0.26      0.41 o 
 -10  -2   9        7.74        7.18      1.16 o 
  -9  -2   9       37.08       38.76      2.80 o 
  -8  -2   9       30.71       30.91      2.56 o 
  -7  -2   9        1.77        2.47      0.57 o 
  -6  -2   9        0.09        0.47      0.35 o 
  -5  -2   9       32.91       29.35      2.52 o 
  -4  -2   9       95.12       94.25      4.17 o 
  -3  -2   9       19.96       20.23      1.51 o 
  -2  -2   9       11.67       12.23      1.17 o 
  -1  -2   9       19.65       21.94      2.42 o 
   0  -2   9       47.03       44.54      3.46 o 
   1  -2   9       74.23       64.08      4.22 o 
   2  -2   9       11.89       13.89      2.79 o 
   3  -2   9        0.00        0.23      0.37 o 
   4  -2   9       59.66       59.87      2.38 o 
   5  -2   9       63.63       67.22      3.59 o 
   6  -2   9        6.25        5.30      1.07 o 
   7  -2   9       32.76       32.94      2.95 o 
   8  -2   9        8.40       10.07      1.15 o 
   9  -2   9       13.70       14.32      1.28 o 
  10  -2   9       11.38       11.60      1.00 o 
  11  -2   9        1.69        1.55      0.35 o 
 -12  -1   9        0.05        0.02      0.16 o 
 -11  -1   9        6.98        6.27      0.97 o 
 -10  -1   9        0.10        0.09      0.42 o 
  -9  -1   9       21.63       21.20      2.09 o 
  -8  -1   9        3.37        4.16      0.63 o 
  -7  -1   9      200.59      207.68      4.64 o 
  -6  -1   9        4.73        5.17      1.13 o 
  -5  -1   9      334.99      318.12      8.33 o 
  -4  -1   9       13.47       13.74      1.45 o 
  -3  -1   9       12.07       12.44      1.24 o 
  -2  -1   9        0.58       -0.65      0.65 o 
  -1  -1   9       10.05       11.57      1.15 o 
   0  -1   9        4.21        2.65      1.03 o 
   1  -1   9        9.50        9.74      1.81 o 
   2  -1   9        5.87        5.76      0.88 o 
   3  -1   9       68.74       69.62      2.54 o 
   4  -1   9        6.61        5.82      0.86 o 
   5  -1   9      177.96      177.87      7.17 o 
   6  -1   9      278.91      265.02      9.70 o 
   7  -1   9       68.16       57.73      6.31 o 
   8  -1   9       10.03        9.42      1.08 o 
   9  -1   9        0.08        0.41      0.35 o 
  10  -1   9        0.73        1.52      0.42 o 
  11  -1   9       19.29       22.92      1.02 o 
 -11   0   9        0.18        0.50      0.38 o 
 -10   0   9        0.44        0.53      0.39 o 
  -9   0   9        1.61        1.21      0.54 o 
  -8   0   9        2.47        2.99      0.80 o 
  -7   0   9      109.59      109.99      5.06 o 
  -6   0   9      281.57      267.34      7.68 o 
  -5   0   9      111.32      105.86      6.47 o 
  -4   0   9        0.05        0.53      0.44 o 
  -3   0   9        1.01        1.39      0.46 o 
  -2   0   9        0.48       -0.54      0.54 o 
  -1   0   9        3.34        4.40      0.82 o 
   0   0   9       48.83       58.80      2.59 o 
   1   0   9       37.24       44.93      1.79 o 
   2   0   9        7.85        8.44      1.04 o 
   3   0   9       13.14       12.23      1.09 o 
   4   0   9      707.79      675.16      9.22 o 
   5   0   9       25.74       31.85      2.11 o 
   6   0   9       53.48       46.78      2.43 o 
   7   0   9       17.94       15.02      1.37 o 
   8   0   9        0.79        1.43      0.47 o 
   9   0   9        0.00       -0.21      0.33 o 
  10   0   9        0.08        0.27      0.29 o 
 -11   1   9        8.55       11.57      1.15 o 
 -10   1   9        2.78        1.97      0.54 o 
  -9   1   9        7.39        8.44      1.29 o 
  -8   1   9       10.48       10.87      1.53 o 
  -7   1   9        8.21        9.90      1.08 o 
  -6   1   9      253.69      252.44      7.55 o 
  -5   1   9       30.63       26.18      2.47 o 
  -4   1   9      423.58      392.96     22.93 o 
  -3   1   9        4.53        5.55      3.44 o 
  -2   1   9        8.78        9.58      1.40 o 
  -1   1   9       32.01       29.95      1.99 o 
   0   1   9       50.67       59.07      2.39 o 
   1   1   9        0.21        1.13      0.39 o 
   2   1   9       97.51       98.32      3.54 o 
   3   1   9       61.19       66.20      2.62 o 
   4   1   9      107.18      108.52      3.78 o 
   5   1   9       79.24       85.21      3.62 o 
   6   1   9        0.59        0.19      0.86 o 
   7   1   9        3.60        4.21      0.70 o 
   8   1   9        0.00        0.17      0.29 o 
   9   1   9        0.49        0.31      0.31 o 
  10   1   9        0.01       -0.37      0.37 o 
 -11   2   9        0.27       -0.17      0.28 o 
 -10   2   9        0.32        1.05      0.47 o 
  -9   2   9        0.07        0.58      0.34 o 
  -8   2   9        1.82        1.35      0.60 o 
  -7   2   9       56.77       61.04      3.65 o 
  -6   2   9       21.18       24.03      2.43 o 
  -5   2   9       31.26       36.29      2.95 o 
  -4   2   9       23.41       21.63      2.29 o 
  -3   2   9      385.05      393.32      9.66 o 
  -2   2   9       79.38       80.52      4.78 o 
  -1   2   9       12.86       11.54      1.09 o 
   0   2   9        0.44        0.20      0.32 o 
   1   2   9      140.08      143.77      3.41 o 
   2   2   9       33.16       33.72      2.02 o 
   3   2   9        2.66        1.25      0.59 o 
   4   2   9       24.53       21.95      2.48 o 
   5   2   9        1.70        2.34      0.88 o 
   6   2   9        0.08        0.11      0.50 o 
   7   2   9        3.21        3.59      1.12 o 
   8   2   9        1.09        0.90      0.38 o 
   9   2   9        2.05        3.22      0.74 o 
 -10   3   9        2.76        3.15      0.62 o 
  -9   3   9        9.11        8.72      0.76 o 
  -8   3   9       18.77       20.23      1.92 o 
  -7   3   9       55.00       52.84      3.35 o 
  -6   3   9      116.15      109.18      4.99 o 
  -5   3   9       57.17       46.61      3.40 o 
  -4   3   9      137.47      133.52      5.74 o 
  -3   3   9       15.71       18.10      2.20 o 
  -2   3   9        9.16        7.47      0.97 o 
  -1   3   9       16.63       11.85      1.20 o 
   0   3   9        1.17        2.86      0.61 o 
   1   3   9        8.28        9.57      1.60 o 
   2   3   9       30.60       22.10      2.30 o 
   3   3   9       50.65       49.13      4.08 o 
   4   3   9       47.69       47.17      3.58 o 
   5   3   9       18.88       13.86      1.96 o 
   6   3   9        7.57        6.26      1.27 o 
   7   3   9        0.30        0.59      0.61 o 
   8   3   9        0.54        1.58      0.39 o 
   9   3   9        3.29        3.49      0.61 o 
  -9   4   9        9.39       10.91      0.76 o 
  -8   4   9       37.50       37.08      2.43 o 
  -7   4   9        0.52        1.33      0.71 o 
  -6   4   9       50.31       44.76      3.17 o 
  -5   4   9        0.22        0.59      0.61 o 
  -4   4   9        0.82        0.92      0.68 o 
  -3   4   9       30.58       30.67      1.96 o 
  -2   4   9       15.05       17.62      1.49 o 
  -1   4   9        2.30        2.11      0.59 o 
   0   4   9       14.22       10.27      2.33 o 
   1   4   9       28.56       23.46      1.76 o 
   2   4   9       54.60       39.22      2.21 o 
   3   4   9        4.63        2.30      0.55 o 
   4   4   9       10.37       10.52      1.71 o 
   5   4   9       12.52       11.93      1.11 o 
   6   4   9        1.11        1.07      0.42 o 
   7   4   9        0.19        0.71      0.36 o 
  -8   5   9       14.29       13.45      1.30 o 
  -7   5   9        6.19        6.54      1.07 o 
  -6   5   9        1.12        1.24      0.67 o 
  -5   5   9        8.01        9.34      1.46 o 
  -4   5   9        3.78        3.71      0.95 o 
  -3   5   9        1.90        1.68      0.76 o 
  -2   5   9        0.43        0.55      0.37 o 
  -1   5   9        3.09        2.81      0.63 o 
   0   5   9       22.75       21.38      1.27 o 
   1   5   9       53.69       47.28      2.37 o 
   2   5   9        1.66        1.78      0.55 o 
   3   5   9       36.21       43.00      3.17 o 
   4   5   9       51.13       56.70      3.52 o 
   5   5   9        1.66        1.71      0.65 o 
   6   5   9       11.74       14.45      1.52 o 
   7   5   9       11.88       12.74      1.23 o 
  -8   6   9        3.76        5.76      0.69 o 
  -7   6   9        0.93       -0.15      0.44 o 
  -6   6   9       19.49       23.79      1.98 o 
  -5   6   9        0.09       -0.05      0.45 o 
  -4   6   9        0.37        0.36      0.38 o 
  -3   6   9       21.04       24.56      2.24 o 
  -2   6   9        1.72        1.45      0.35 o 
  -1   6   9       11.55        9.00      0.79 o 
   0   6   9        3.91        4.12      0.69 o 
   1   6   9        6.36        5.24      0.77 o 
   2   6   9        2.56        3.55      0.62 o 
   3   6   9        3.68        2.12      0.71 o 
   4   6   9        0.48        0.02      0.36 o 
   5   6   9       17.46       16.79      1.50 o 
  -6   7   9        1.57        1.63      0.49 o 
  -5   7   9        1.87        1.73      0.59 o 
  -4   7   9        4.81        6.76      1.09 o 
  -3   7   9        2.66        2.64      0.71 o 
  -2   7   9        5.18        4.92      0.91 o 
  -1   7   9        3.10        4.78      0.84 o 
   0   7   9       20.17       17.76      1.17 o 
   1   7   9       21.72       24.97      1.81 o 
   2   7   9        5.89        5.29      0.84 o 
   3   7   9        0.34        0.05      0.34 o 
  -4   8   9        0.07        0.84      0.36 o 
  -3   8   9       33.34       39.85      1.86 o 
  -1 -14  10        2.08        2.42      0.58 o 
   0 -14  10       39.57       55.32      2.51 o 
   1 -14  10        8.00       10.64      1.19 o 
   2 -14  10        0.10        0.07      1.03 o 
   3 -14  10        8.10        7.69      0.86 o 
  -4 -13  10        7.81        5.40      0.76 o 
  -3 -13  10        0.19        0.08      0.43 o 
  -2 -13  10        0.65        0.33      0.38 o 
  -1 -13  10        1.89        2.33      0.71 o 
   0 -13  10        2.37        2.37      0.73 o 
   1 -13  10       15.16       13.18      1.52 o 
   2 -13  10        1.75        1.66      0.43 o 
   3 -13  10        3.28        3.25      0.51 o 
   4 -13  10        3.08        2.87      0.56 o 
  -6 -12  10        1.03        1.23      0.42 o 
  -5 -12  10        0.45        0.14      0.45 o 
  -4 -12  10        1.36        0.81      0.42 o 
  -3 -12  10        2.00        2.11      0.51 o 
  -2 -12  10        0.23        0.27      0.34 o 
  -1 -12  10        1.11        1.11      0.43 o 
   0 -12  10       51.23       52.07      2.27 o 
   1 -12  10        2.60        1.35      0.47 o 
   2 -12  10        0.24        0.33      0.30 o 
   3 -12  10        0.87        0.34      0.77 o 
   4 -12  10        0.39       -0.12      0.41 o 
   5 -12  10        2.51        3.42      0.56 o 
   6 -12  10        0.92        0.91      0.50 o 
  -7 -11  10       15.14       20.41      1.67 o 
  -6 -11  10        4.45        5.01      0.99 o 
  -5 -11  10        9.00        8.29      1.35 o 
  -4 -11  10        2.60        2.23      0.82 o 
  -3 -11  10        2.04        1.67      0.63 o 
  -2 -11  10       10.15       10.45      1.04 o 
  -1 -11  10        0.03        0.73      0.42 o 
   0 -11  10       34.94       39.23      2.80 o 
   1 -11  10        0.05        1.09      0.64 o 
   2 -11  10       28.70       27.82      2.46 o 
   3 -11  10       18.77       16.99      1.39 o 
   4 -11  10       12.83       14.26      1.22 o 
   5 -11  10        5.72        6.97      0.65 o 
   6 -11  10       30.24       32.79      1.58 o 
   7 -11  10       35.62       40.14      2.08 o 
   8 -11  10        1.53        1.18      0.31 o 
  -8 -10  10        0.01        0.23      0.37 o 
  -7 -10  10        1.87        2.13      0.44 o 
  -6 -10  10        2.38        2.30      0.80 o 
  -5 -10  10        0.39        0.16      0.62 o 
  -4 -10  10       17.72       19.31      1.64 o 
  -3 -10  10       19.75       20.91      1.98 o 
  -2 -10  10        3.53        3.55      0.95 o 
  -1 -10  10        7.48        6.18      1.13 o 
   0 -10  10       74.76       67.02      3.82 o 
   1 -10  10      133.10      121.40      5.27 o 
   2 -10  10        8.17        8.66      1.47 o 
   3 -10  10       66.61       61.25      3.85 o 
   4 -10  10        4.99        5.29      0.80 o 
   5 -10  10        4.36        5.38      1.18 o 
   6 -10  10       14.02       14.02      1.15 o 
   7 -10  10        2.01        2.78      0.53 o 
   8 -10  10       15.36       15.02      1.37 o 
   9 -10  10        1.67        1.63      0.44 o 
  -9  -9  10        1.95        1.16      0.46 o 
  -8  -9  10        0.71        0.52      0.59 o 
  -7  -9  10        3.25        2.41      0.48 o 
  -6  -9  10        1.95        1.93      0.48 o 
  -5  -9  10        0.61        0.60      0.32 o 
  -4  -9  10       12.60       12.14      1.57 o 
  -3  -9  10       60.03       58.22      3.39 o 
  -2  -9  10      223.28      209.25      6.54 o 
  -1  -9  10       14.13       15.28      1.83 o 
   0  -9  10       12.20       12.01      1.70 o 
   1  -9  10        0.54        0.67      0.59 o 
   2  -9  10       21.37       21.42      2.33 o 
   3  -9  10        1.89        3.05      1.02 o 
   4  -9  10        0.78        0.87      0.57 o 
   5  -9  10        2.30        1.11      0.79 o 
   6  -9  10        0.27        0.93      0.61 o 
   7  -9  10        3.78        3.79      0.95 o 
   8  -9  10        5.74        4.69      0.94 o 
   9  -9  10        0.16        1.56      0.50 o 
  -9  -8  10        0.02        0.26      0.26 o 
  -8  -8  10       30.84       35.22      1.71 o 
  -7  -8  10        6.02        7.32      0.64 o 
  -6  -8  10        0.24        0.09      1.24 o 
  -5  -8  10      146.42      145.19      5.20 o 
  -4  -8  10       18.81       19.44      1.96 o 
  -3  -8  10       55.15       52.28      3.21 o 
  -2  -8  10        0.86        0.85      0.54 o 
  -1  -8  10        2.24        2.43      0.78 o 
   0  -8  10       71.44       64.55      3.80 o 
   1  -8  10       41.74       39.15      2.99 o 
   2  -8  10        1.53        1.72      0.72 o 
   3  -8  10        4.34        4.65      1.12 o 
   4  -8  10       26.99       27.84      2.70 o 
   5  -8  10       18.38       17.79      2.12 o 
   6  -8  10       23.57       25.45      1.82 o 
   7  -8  10        2.40        2.52      0.55 o 
   8  -8  10       14.68       15.11      1.14 o 
   9  -8  10        0.02        0.47      0.27 o 
  10  -8  10        3.43        4.81      0.72 o 
 -10  -7  10        0.23       -0.02      0.27 o 
  -9  -7  10        9.46       10.53      0.68 o 
  -8  -7  10       34.01       36.95      1.43 o 
  -7  -7  10       15.60       16.10      1.04 o 
  -6  -7  10      252.83      228.80      6.49 o 
  -5  -7  10        0.03        0.03      0.41 o 
  -4  -7  10        6.78        4.59      1.01 o 
  -3  -7  10       49.00       38.52      2.73 o 
  -2  -7  10        7.44        6.16      2.86 o 
  -1  -7  10       45.17       44.62      6.21 o 
   0  -7  10       51.91       49.93      4.42 o 
   1  -7  10       20.04       17.89      2.06 o 
   2  -7  10       12.06       13.79      2.35 o 
   3  -7  10        3.65        4.79      0.77 o 
   4  -7  10       94.32       89.78      4.70 o 
   5  -7  10        3.66        2.41      0.86 o 
   6  -7  10        5.38        2.80      0.87 o 
   7  -7  10       18.83       16.99      1.37 o 
   8  -7  10       21.98       27.55      1.59 o 
   9  -7  10        1.93        3.86      0.82 o 
  10  -7  10        2.86        2.65      0.38 o 
 -10  -6  10        0.09        0.13      0.34 o 
  -9  -6  10       25.80       24.15      1.30 o 
  -8  -6  10        2.11        1.26      0.39 o 
  -7  -6  10       12.44       11.47      0.90 o 
  -6  -6  10        0.97        1.04      0.53 o 
  -5  -6  10       38.28       33.40      2.56 o 
  -4  -6  10        0.12       -0.29      0.42 o 
  -3  -6  10       27.49       29.57      3.00 o 
  -2  -6  10      189.98      180.11      5.93 o 
  -1  -6  10       10.31        9.24      1.64 o 
   0  -6  10       25.98       28.90      2.12 o 
   1  -6  10       10.76       12.87      1.47 o 
   2  -6  10       23.39       20.18      3.50 o 
   3  -6  10       62.73       62.37      2.43 o 
   4  -6  10      299.90      294.36     11.70 o 
   5  -6  10       74.66       82.63      4.00 o 
   6  -6  10      102.57      104.16      4.86 o 
   7  -6  10        0.56        0.72      0.43 o 
   8  -6  10        0.00       -0.51      0.51 o 
   9  -6  10        0.45        0.07      0.35 o 
  10  -6  10        1.34        1.24      0.32 o 
 -10  -5  10        1.28        1.04      0.28 o 
  -9  -5  10        1.85        1.99      0.44 o 
  -8  -5  10        0.05       -0.03      0.34 o 
  -7  -5  10        0.17       -0.13      0.36 o 
  -6  -5  10       12.95        9.80      1.41 o 
  -5  -5  10        0.00       -0.45      0.45 o 
  -4  -5  10        6.73        5.89      0.84 o 
  -3  -5  10        0.00        0.23      0.30 o 
  -2  -5  10       38.52       38.13      1.82 o 
  -1  -5  10       71.34       70.70      2.43 o 
   0  -5  10       23.78       27.11      1.97 o 
   1  -5  10       30.17       26.48      1.97 o 
   2  -5  10        4.80        4.91      1.65 o 
   3  -5  10       99.85       99.13      3.04 o 
   4  -5  10        5.92        5.41      0.87 o 
   5  -5  10       70.86       76.10      2.97 o 
   6  -5  10       23.18       25.90      2.82 o 
   7  -5  10       52.07       51.42      3.57 o 
   8  -5  10       12.67       13.84      1.79 o 
   9  -5  10        0.19        0.49      0.42 o 
  10  -5  10        1.58        1.74      0.54 o 
 -11  -4  10        0.01       -0.22      0.30 o 
 -10  -4  10        6.47        6.39      0.67 o 
  -9  -4  10       11.06       13.96      1.34 o 
  -8  -4  10        1.23        1.42      0.60 o 
  -7  -4  10        8.58        5.98      1.07 o 
  -6  -4  10        4.06        4.99      1.07 o 
  -5  -4  10        0.73        0.59      0.36 o 
  -4  -4  10       68.37       54.84      2.12 o 
  -3  -4  10       14.91       15.31      1.49 o 
  -2  -4  10       29.80       29.10      1.56 o 
  -1  -4  10        5.86        5.50      0.87 o 
   0  -4  10        0.37        0.66      0.29 o 
   1  -4  10       62.49       70.69      2.57 o 
   2  -4  10        2.35        3.01      1.04 o 
   3  -4  10       66.01       71.15      2.54 o 
   4  -4  10      421.30      402.62      9.94 o 
   5  -4  10       52.28       49.87      3.58 o 
   6  -4  10      108.27      110.32      5.37 o 
   7  -4  10       11.01        9.31      1.52 o 
   8  -4  10        0.14       -0.17      0.47 o 
   9  -4  10        5.31        4.42      0.65 o 
  10  -4  10        0.04       -0.27      0.27 o 
 -11  -3  10        3.07        3.71      0.44 o 
 -10  -3  10        0.92        0.78      0.59 o 
  -9  -3  10        1.40        1.23      0.46 o 
  -8  -3  10        1.73        2.80      0.78 o 
  -7  -3  10       36.98       40.06      2.87 o 
  -6  -3  10        5.34        5.59      1.13 o 
  -5  -3  10       17.75       15.59      1.88 o 
  -4  -3  10        0.04       -0.68      2.28 o 
  -3  -3  10       52.23       50.38      2.11 o 
  -2  -3  10       82.86       79.94      2.42 o 
  -1  -3  10       14.72       16.53      1.09 o 
   0  -3  10       95.34      100.05      2.89 o 
   1  -3  10       98.49       98.40      2.95 o 
   2  -3  10       29.89       27.60      4.10 o 
   3  -3  10      419.56      398.48     13.00 o 
   4  -3  10      238.95      221.51      7.53 o 
   5  -3  10      120.52      117.90      5.63 o 
   6  -3  10        1.27        0.20      0.70 o 
   7  -3  10       21.12       19.70      2.24 o 
   8  -3  10        0.22        0.00      0.51 o 
   9  -3  10        1.16        0.18      0.31 o 
  10  -3  10        6.93        6.60      0.66 o 
 -11  -2  10        8.21        8.88      0.65 o 
 -10  -2  10        9.06       11.18      1.25 o 
  -9  -2  10        0.62        1.68      0.57 o 
  -8  -2  10       58.95       67.71      2.47 o 
  -7  -2  10        2.03        1.55      0.67 o 
  -6  -2  10       80.53       79.26      4.26 o 
  -5  -2  10        2.32        1.59      0.88 o 
  -4  -2  10        3.79        2.98      0.99 o 
  -3  -2  10       33.67       33.51      1.61 o 
  -2  -2  10       15.51       15.13      1.04 o 
  -1  -2  10        8.54        5.85      0.92 o 
   0  -2  10        2.94        3.41      1.23 o 
   1  -2  10        9.98       11.65      1.25 o 
   2  -2  10       87.62       81.48      3.70 o 
   3  -2  10      192.27      178.75      5.62 o 
   4  -2  10        0.35        0.43      0.47 o 
   5  -2  10       16.37       17.77      1.52 o 
   6  -2  10        3.38        4.20      0.61 o 
   7  -2  10        4.64        3.58      0.65 o 
   8  -2  10        8.58        8.17      1.34 o 
   9  -2  10       10.15       12.69      1.07 o 
  10  -2  10        7.90        6.51      0.65 o 
 -11  -1  10        0.40        0.32      0.19 o 
 -10  -1  10        3.41        3.44      0.73 o 
  -9  -1  10       80.17       80.70      3.54 o 
  -8  -1  10       79.07       87.33      2.79 o 
  -7  -1  10        4.83        4.67      1.17 o 
  -6  -1  10      107.87      115.44      5.08 o 
  -5  -1  10       72.37       61.29      3.80 o 
  -4  -1  10       94.03       91.37      8.31 o 
  -3  -1  10       32.88       27.62      1.48 o 
  -2  -1  10       16.68       17.05      1.11 o 
  -1  -1  10        3.10        1.19      0.52 o 
   0  -1  10       10.48       12.09      1.21 o 
   1  -1  10        0.08        0.10      0.49 o 
   2  -1  10       26.20       21.55      1.73 o 
   3  -1  10      131.18      130.36      3.98 o 
   4  -1  10       81.23       78.84      3.17 o 
   5  -1  10        0.34        0.12      0.39 o 
   6  -1  10       11.77       13.33      1.43 o 
   7  -1  10        0.48        0.67      0.39 o 
   8  -1  10       14.36       18.39      1.33 o 
   9  -1  10        8.76        6.02      0.70 o 
  10  -1  10       14.54       17.17      0.94 o 
 -11   0  10        3.19        3.63      0.60 o 
 -10   0  10       27.93       36.28      2.04 o 
  -9   0  10        5.40        4.82      0.88 o 
  -8   0  10       11.95       13.05      1.10 o 
  -7   0  10        0.56        1.68      0.77 o 
  -6   0  10      238.91      230.99      7.18 o 
  -5   0  10       70.72       62.53      3.83 o 
  -4   0  10       92.46       90.43      4.62 o 
  -3   0  10        2.21        1.15      2.29 o 
  -2   0  10        0.00        0.33      0.44 o 
  -1   0  10        5.37        7.24      1.09 o 
   0   0  10        1.84        1.13      0.63 o 
   1   0  10        4.31        7.70      0.83 o 
   2   0  10       21.23       14.52      1.88 o 
   3   0  10        0.02        0.58      0.40 o 
   4   0  10       29.21       32.46      2.08 o 
   5   0  10       50.88       48.45      2.01 o 
   6   0  10       97.43       88.79      3.20 o 
   7   0  10       18.53       14.90      1.25 o 
   8   0  10       16.57       16.19      0.99 o 
   9   0  10        3.75        2.87      0.47 o 
  10   0  10        2.20        3.31      0.60 o 
 -10   1  10        9.07       10.86      1.04 o 
  -9   1  10        1.91        2.45      0.59 o 
  -8   1  10        1.95        2.63      0.53 o 
  -7   1  10       41.28       39.16      2.90 o 
  -6   1  10       38.83       32.98      2.75 o 
  -5   1  10       17.63       17.24      2.06 o 
  -4   1  10        2.92        4.63      1.19 o 
  -3   1  10      129.64      131.72      5.66 o 
  -2   1  10       10.32       11.45      1.68 o 
  -1   1  10      137.08      148.24     11.64 o 
   0   1  10      323.80      314.02      5.82 o 
   1   1  10       14.08       14.31      1.82 o 
   2   1  10       94.61       94.77      4.75 o 
   3   1  10       15.76       14.90      1.69 o 
   4   1  10        4.75        4.89      0.85 o 
   5   1  10       30.66       33.16      3.04 o 
   6   1  10       21.08       21.37      2.33 o 
   7   1  10        0.04       -0.56      0.56 o 
   8   1  10        0.00       -0.28      0.28 o 
   9   1  10        0.27        0.44      0.32 o 
  -9   2  10        0.42        0.74      0.24 o 
  -8   2  10        4.39        3.88      0.91 o 
  -7   2  10       18.75       19.09      2.00 o 
  -6   2  10        0.08       -0.30      0.48 o 
  -5   2  10       29.64       32.40      2.79 o 
  -4   2  10      108.03      113.51      5.26 o 
  -3   2  10       11.40       13.16      1.89 o 
  -2   2  10       14.76       13.15      1.85 o 
  -1   2  10        6.09        7.03      1.35 o 
   0   2  10       26.78       22.26      2.26 o 
   1   2  10       44.11       40.36      3.01 o 
   2   2  10        6.53        3.09      0.67 o 
   3   2  10       11.82       13.02      1.30 o 
   4   2  10        6.08        6.66      1.36 o 
   5   2  10        0.28        0.11      0.57 o 
   6   2  10        0.16       -0.34      0.48 o 
   7   2  10        1.17        0.61      0.77 o 
   8   2  10        0.05       -0.08      0.28 o 
  -9   3  10        2.72        2.23      0.32 o 
  -8   3  10       29.74       30.09      2.09 o 
  -7   3  10        5.46        3.64      0.85 o 
  -6   3  10       13.65       13.40      1.73 o 
  -5   3  10      129.41      115.64      5.11 o 
  -4   3  10       15.05       11.51      1.67 o 
  -3   3  10        5.05        4.38      1.11 o 
  -2   3  10        2.22        3.77      1.08 o 
  -1   3  10        8.49       10.45      1.59 o 
   0   3  10        2.68        2.56      0.82 o 
   1   3  10        5.76        6.28      1.27 o 
   2   3  10        2.97        2.05      0.88 o 
   3   3  10        1.36        0.88      0.70 o 
   4   3  10        0.20        0.43      0.46 o 
   5   3  10        4.54        5.05      1.13 o 
   6   3  10        0.01        0.24      0.37 o 
   7   3  10        0.40        0.16      0.25 o 
  -8   4  10        6.81        6.68      0.88 o 
  -7   4  10        2.29        0.71      0.60 o 
  -6   4  10       35.34       30.75      2.43 o 
  -5   4  10       15.69       14.97      1.80 o 
  -4   4  10        0.07        0.47      0.62 o 
  -3   4  10        5.40        5.61      1.25 o 
  -2   4  10        1.72        2.63      0.86 o 
  -1   4  10        0.16        0.14      0.46 o 
   0   4  10        0.42        0.42      0.35 o 
   1   4  10       19.79       19.70      2.18 o 
   2   4  10       20.82       14.34      1.88 o 
   3   4  10        0.06        0.06      0.45 o 
   4   4  10       21.69       17.84      1.99 o 
   5   4  10        2.56        2.48      0.76 o 
   6   4  10        1.90        1.21      0.55 o 
   7   4  10        5.02        7.23      0.91 o 
  -7   5  10        9.04        9.29      1.09 o 
  -6   5  10        2.69        3.15      0.79 o 
  -5   5  10        0.45        0.15      0.46 o 
  -4   5  10        0.10       -0.07      0.40 o 
  -3   5  10        0.72        0.19      0.49 o 
  -2   5  10        6.72        6.20      1.12 o 
  -1   5  10        3.21        4.32      0.73 o 
   0   5  10       11.04       10.19      1.49 o 
   1   5  10        3.46        5.23      1.10 o 
   2   5  10       14.67       20.55      2.05 o 
   3   5  10        0.06        1.58      0.76 o 
   4   5  10       50.96       50.82      2.91 o 
   5   5  10        6.33        7.83      1.05 o 
   6   5  10        1.76        0.77      0.31 o 
  -6   6  10        3.02        5.78      0.87 o 
  -5   6  10        5.04        5.79      0.95 o 
  -4   6  10        0.10        0.31      0.36 o 
  -3   6  10        2.34        1.79      0.40 o 
  -2   6  10        3.80        4.63      0.60 o 
  -1   6  10        1.22        2.69      0.49 o 
   0   6  10        2.97        2.06      0.62 o 
   1   6  10        0.06        0.23      0.41 o 
   2   6  10        0.02        1.11      0.54 o 
   3   6  10       24.05       22.28      1.68 o 
   4   6  10        0.70        1.55      0.50 o 
  -4   7  10        1.37        1.14      0.49 o 
  -3   7  10        1.31        1.90      0.53 o 
   0 -14  11        6.10       11.35      1.03 o 
   1 -14  11       13.99       14.12      1.13 o 
  -2 -13  11        0.39        0.51      0.34 o 
  -1 -13  11        5.05        7.96      1.10 o 
   0 -13  11       17.94       16.86      1.61 o 
   1 -13  11        8.63        8.58      1.00 o 
   2 -13  11        1.60        1.69      0.38 o 
   3 -13  11        0.13        0.07      0.88 o 
   4 -13  11        2.86        2.20      0.53 o 
  -5 -12  11        2.76        2.39      0.66 o 
  -4 -12  11        0.01       -0.29      0.58 o 
  -3 -12  11        0.31        0.47      0.30 o 
  -2 -12  11        0.80        1.52      0.44 o 
  -1 -12  11        0.01       -0.17      0.47 o 
   0 -12  11        8.60        7.98      0.87 o 
   1 -12  11       12.25       12.14      1.03 o 
   2 -12  11        4.27        3.16      0.57 o 
   3 -12  11        0.00       -0.01      0.29 o 
   4 -12  11        2.84        3.27      0.64 o 
   5 -12  11        5.23        4.23      0.82 o 
  -7 -11  11        2.69        1.77      0.55 o 
  -6 -11  11        3.28        4.08      0.88 o 
  -5 -11  11        3.79        5.52      1.05 o 
  -4 -11  11        7.39        7.25      1.23 o 
  -3 -11  11        0.04       -0.93      1.05 o 
  -2 -11  11        0.29        0.05      0.38 o 
  -1 -11  11       12.25       12.48      1.12 o 
   0 -11  11        6.34        4.70      0.97 o 
   1 -11  11        3.61        2.31      0.73 o 
   2 -11  11       13.88       12.31      1.63 o 
   3 -11  11        0.13        0.11      0.33 o 
   4 -11  11        0.26       -0.40      0.40 o 
   5 -11  11        3.59        7.93      1.20 o 
   6 -11  11        0.18        0.12      0.24 o 
   7 -11  11        4.35        5.63      0.68 o 
  -8 -10  11        0.15        0.19      0.26 o 
  -7 -10  11        1.28        1.20      0.62 o 
  -6 -10  11        4.92        4.32      0.98 o 
  -5 -10  11        0.00       -0.29      0.29 o 
  -4 -10  11        0.23       -0.31      0.31 o 
  -3 -10  11        0.47        1.10      0.56 o 
  -2 -10  11        0.43        0.54      0.53 o 
  -1 -10  11       39.08       34.54      2.63 o 
   0 -10  11        4.99        5.37      1.10 o 
   1 -10  11        3.22        3.66      1.04 o 
   2 -10  11        1.09        1.29      0.56 o 
   3 -10  11        2.63        3.37      0.95 o 
   4 -10  11       10.28       12.52      1.12 o 
   5 -10  11        5.61        5.07      1.02 o 
   6 -10  11        2.99        2.80      0.51 o 
   7 -10  11        0.04       -0.29      0.55 o 
   8 -10  11        0.83        0.56      0.31 o 
  -8  -9  11        0.30        0.43      0.39 o 
  -7  -9  11       21.57       21.98      2.04 o 
  -6  -9  11        4.12        4.63      0.67 o 
  -5  -9  11        0.06       -0.08      0.77 o 
  -4  -9  11        2.96        2.88      0.79 o 
  -3  -9  11       45.47       41.52      2.85 o 
  -2  -9  11       62.09       54.65      3.35 o 
  -1  -9  11       43.21       42.34      3.03 o 
   0  -9  11      342.23      312.82      8.33 o 
   1  -9  11       18.98       21.45      2.26 o 
   2  -9  11       33.20       33.39      2.82 o 
   3  -9  11        0.19       -0.28      0.46 o 
   4  -9  11        0.55        0.97      0.64 o 
   5  -9  11        2.62        1.19      0.68 o 
   6  -9  11        3.03        3.81      0.60 o 
   7  -9  11        6.10        6.80      1.09 o 
   8  -9  11        3.41        3.84      0.77 o 
   9  -9  11        0.00       -0.09      0.26 o 
  -8  -8  11        0.39        0.86      0.32 o 
  -7  -8  11       21.79       22.95      1.40 o 
  -6  -8  11       40.71       45.60      2.14 o 
  -5  -8  11        9.79       10.63      1.45 o 
  -4  -8  11        0.42        0.42      0.63 o 
  -3  -8  11        2.43        1.98      0.67 o 
  -2  -8  11       73.95       67.27      3.78 o 
  -1  -8  11       98.02       89.79      4.46 o 
   0  -8  11        2.21        1.63      0.62 o 
   1  -8  11        1.41        1.59      0.68 o 
   2  -8  11        9.84        9.78      1.20 o 
   3  -8  11        1.11        0.44      0.58 o 
   4  -8  11        2.72        1.04      0.71 o 
   5  -8  11        0.08       -0.47      0.66 o 
   6  -8  11        0.58        0.40      0.91 o 
   7  -8  11       33.26       34.20      1.73 o 
   8  -8  11        1.80        1.44      0.51 o 
   9  -8  11        8.07        8.52      1.01 o 
  -9  -7  11        8.64        8.91      0.88 o 
  -8  -7  11       45.29       45.31      2.38 o 
  -7  -7  11        1.97        3.86      0.67 o 
  -6  -7  11        0.47        0.43      0.47 o 
  -5  -7  11       25.21       27.52      2.33 o 
  -4  -7  11      225.85      203.97      6.36 o 
  -3  -7  11        4.78        4.46      1.06 o 
  -2  -7  11        0.08       -0.22      0.37 o 
  -1  -7  11       14.33       13.88      1.80 o 
   0  -7  11        3.20        2.11      0.84 o 
   1  -7  11        4.11        3.21      0.91 o 
   2  -7  11       52.86       49.23      3.41 o 
   3  -7  11       14.65       14.59      1.30 o 
   4  -7  11        0.94        1.17      0.37 o 
   5  -7  11        1.34        2.04      0.60 o 
   6  -7  11       25.65       27.50      2.39 o 
   7  -7  11        2.18        1.76      0.45 o 
   8  -7  11        7.60        7.60      1.13 o 
   9  -7  11       15.21       17.68      1.42 o 
  -9  -6  11        1.88        1.14      0.45 o 
  -8  -6  11        7.03        6.63      0.76 o 
  -7  -6  11        2.57        0.81      0.65 o 
  -6  -6  11        1.06        1.16      0.64 o 
  -5  -6  11        9.32        9.60      1.43 o 
  -4  -6  11       40.28       37.73      2.80 o 
  -3  -6  11       15.37       12.87      1.66 o 
  -2  -6  11       58.36       54.85      3.39 o 
  -1  -6  11       12.48       13.06      1.70 o 
   0  -6  11        1.27        1.51      0.80 o 
   1  -6  11        1.99        1.41      0.76 o 
   2  -6  11      355.04      355.14      8.90 o 
   3  -6  11        0.00        0.43      0.43 o 
   4  -6  11       31.06       37.09      2.06 o 
   5  -6  11       14.24       13.69      1.66 o 
   6  -6  11        7.33        6.70      1.20 o 
   7  -6  11        6.54        5.34      1.11 o 
   8  -6  11        9.20        9.51      1.35 o 
   9  -6  11        0.07        0.15      0.35 o 
 -10  -5  11        0.06        0.38      0.29 o 
  -9  -5  11        0.08        0.29      0.33 o 
  -8  -5  11        1.47        1.80      0.55 o 
  -7  -5  11        0.02        0.23      0.44 o 
  -6  -5  11        3.72        3.44      0.90 o 
  -5  -5  11       12.00        9.31      1.44 o 
  -4  -5  11       14.94       12.67      1.67 o 
  -3  -5  11      115.21      110.82      3.51 o 
  -2  -5  11        2.14        2.39      0.56 o 
  -1  -5  11        9.45        8.71      1.43 o 
   0  -5  11        1.03        0.08      0.57 o 
   1  -5  11      105.69       99.92      4.63 o 
   2  -5  11      134.39      135.45      5.38 o 
   3  -5  11       25.18       27.24      1.78 o 
   4  -5  11      322.83      352.03     19.14 o 
   5  -5  11       59.96       57.51      3.78 o 
   6  -5  11       20.12       17.26      2.03 o 
   7  -5  11        1.21        2.36      0.84 o 
   8  -5  11        1.59        1.37      0.64 o 
   9  -5  11       14.62       16.52      1.58 o 
  10  -5  11        4.15        4.95      0.71 o 
 -10  -4  11        3.17        3.43      0.65 o 
  -9  -4  11        0.40        0.34      0.32 o 
  -8  -4  11        8.83        8.23      1.25 o 
  -7  -4  11        2.59        1.54      0.64 o 
  -6  -4  11       14.85       13.16      1.21 o 
  -5  -4  11        1.56        0.75      0.43 o 
  -4  -4  11        9.64        8.31      0.98 o 
  -3  -4  11       10.43        8.42      1.00 o 
  -2  -4  11       19.61       18.89      1.46 o 
  -1  -4  11        9.58        7.71      0.85 o 
   0  -4  11        6.98        5.66      0.78 o 
   1  -4  11        0.23       -0.05      0.70 o 
   2  -4  11       32.12       30.00      1.80 o 
   3  -4  11       61.80       64.28      4.00 o 
   4  -4  11      176.55      165.91      6.48 o 
   5  -4  11       96.93       91.09      4.84 o 
   6  -4  11       22.67       21.37      2.36 o 
   7  -4  11        0.11       -0.13      0.51 o 
   8  -4  11        0.35        0.29      0.39 o 
   9  -4  11        5.86        8.37      0.79 o 
  10  -4  11        8.11       12.10      1.07 o 
 -10  -3  11        0.00        0.18      0.29 o 
  -9  -3  11        7.13        7.91      1.10 o 
  -8  -3  11       12.82       11.25      1.45 o 
  -7  -3  11      160.37      166.39     12.67 o 
  -6  -3  11       66.09       64.89      2.64 o 
  -5  -3  11        2.40        1.57      0.94 o 
  -4  -3  11       56.52       52.53      2.43 o 
  -3  -3  11       37.65       30.09      1.86 o 
  -2  -3  11        4.01        2.71      0.52 o 
  -1  -3  11       39.22       34.38      1.76 o 
   0  -3  11       36.58       33.42      1.83 o 
   1  -3  11       30.96       33.93      2.70 o 
   2  -3  11       58.97       61.01      5.80 o 
   3  -3  11      326.24      304.04      8.70 o 
   4  -3  11      181.09      176.15      6.76 o 
   5  -3  11        4.50        3.63      0.89 o 
   6  -3  11        7.29        6.99      1.29 o 
   7  -3  11       12.44       10.89      1.56 o 
   8  -3  11        0.04       -0.06      0.37 o 
   9  -3  11        0.61        0.05      0.25 o 
 -10  -2  11        2.82        2.22      0.56 o 
  -9  -2  11       15.58       15.14      1.51 o 
  -8  -2  11       14.16       13.69      1.57 o 
  -7  -2  11       75.81       77.54      3.90 o 
  -6  -2  11        0.86        1.04      0.67 o 
  -5  -2  11      335.42      310.56      5.85 o 
  -4  -2  11       31.92       36.61      2.01 o 
  -3  -2  11        0.07        0.07      0.28 o 
  -2  -2  11       10.05        7.77      0.94 o 
  -1  -2  11       19.30       20.59      1.86 o 
   0  -2  11        6.42        4.11      1.07 o 
   1  -2  11        7.99        6.51      0.91 o 
   2  -2  11       94.31      100.23      4.96 o 
   3  -2  11       65.58       70.26      3.15 o 
   4  -2  11       24.00       29.45      3.49 o 
   5  -2  11       21.09       18.40      2.02 o 
   6  -2  11        7.80       10.30      1.10 o 
   7  -2  11       10.04        9.11      1.41 o 
   8  -2  11        2.15        1.95      0.60 o 
   9  -2  11        0.30        0.40      0.56 o 
 -10  -1  11        3.31        3.43      0.62 o 
  -9  -1  11       13.87       11.41      1.29 o 
  -8  -1  11        0.40        1.43      0.76 o 
  -7  -1  11      220.45      235.30      6.80 o 
  -6  -1  11        5.01        5.74      1.25 o 
  -5  -1  11       92.94       84.09      3.01 o 
  -4  -1  11      266.72      285.12     12.25 o 
  -3  -1  11       35.32       40.80      2.99 o 
  -2  -1  11        5.36        4.62      1.10 o 
  -1  -1  11       13.30       13.68      1.89 o 
   0  -1  11        3.13        1.72      0.83 o 
   1  -1  11       23.81       23.44      1.65 o 
   2  -1  11        3.01        3.63      1.02 o 
   3  -1  11       39.27       38.14      2.19 o 
   4  -1  11        0.23        0.43      0.39 o 
   5  -1  11        7.08        5.90      0.71 o 
   6  -1  11       10.26        7.71      0.92 o 
   7  -1  11        3.69        1.82      0.44 o 
   8  -1  11        0.05        0.01      0.28 o 
   9  -1  11       11.29       12.26      0.78 o 
 -10   0  11       14.46       13.23      1.08 o 
  -9   0  11        0.67        0.67      0.42 o 
  -8   0  11        0.97        1.65      0.52 o 
  -7   0  11       51.49       54.70      3.28 o 
  -6   0  11       11.45       13.60      1.74 o 
  -5   0  11      142.48      148.31      5.34 o 
  -4   0  11      108.27      111.20      7.91 o 
  -3   0  11       23.53       25.50      2.53 o 
  -2   0  11        0.49        1.38      0.67 o 
  -1   0  11        1.59        0.69      0.40 o 
   0   0  11        1.26        2.07      0.57 o 
   1   0  11       38.11       32.37      2.82 o 
   2   0  11       15.35       13.30      1.32 o 
   3   0  11       10.50       12.09      1.27 o 
   4   0  11       29.96       28.67      1.49 o 
   5   0  11        0.55        1.45      0.49 o 
   6   0  11        6.40        5.95      0.81 o 
   7   0  11        2.12        1.33      0.39 o 
   8   0  11       10.64       10.34      0.77 o 
   9   0  11       13.18       17.54      1.29 o 
  -9   1  11        0.41        0.58      0.33 o 
  -8   1  11        0.02       -0.20      0.56 o 
  -7   1  11        0.06       -0.15      0.34 o 
  -6   1  11        1.92        0.48      0.65 o 
  -5   1  11        0.33       -0.15      0.57 o 
  -4   1  11        5.88        6.15      1.27 o 
  -3   1  11        0.06        0.23      0.47 o 
  -2   1  11       58.52       59.24      3.80 o 
  -1   1  11        5.73        3.74      0.67 o 
   0   1  11       27.66       22.10      1.57 o 
   1   1  11       13.73        7.95      1.45 o 
   2   1  11       30.39       23.28      1.70 o 
   3   1  11        0.01        0.91      0.46 o 
   4   1  11        1.54        1.21      0.59 o 
   5   1  11        9.69       12.53      1.72 o 
   6   1  11        5.54        5.14      1.13 o 
   7   1  11        0.00        0.41      0.31 o 
   8   1  11        0.08        0.37      0.30 o 
  -8   2  11        0.02        0.53      0.38 o 
  -7   2  11        5.62        4.57      0.93 o 
  -6   2  11       20.48       21.49      2.07 o 
  -5   2  11        0.22        2.01      0.76 o 
  -4   2  11        0.18       -0.23      0.49 o 
  -3   2  11        6.83        6.54      1.34 o 
  -2   2  11        4.33        2.90      0.83 o 
  -1   2  11      120.19      105.32      4.77 o 
   0   2  11       40.81       37.29      2.73 o 
   1   2  11       12.38       13.47      1.85 o 
   2   2  11       32.56       29.47      1.83 o 
   3   2  11        4.69        2.01      0.75 o 
   4   2  11        3.09        3.06      0.92 o 
   5   2  11        0.23        0.21      0.45 o 
   6   2  11        3.86        7.31      0.80 o 
   7   2  11        0.42       -0.02      0.25 o 
  -8   3  11       17.53       19.21      1.37 o 
  -7   3  11       57.04       59.59      2.90 o 
  -6   3  11        9.49        9.13      1.33 o 
  -5   3  11        1.38        1.91      0.74 o 
  -4   3  11       46.07       48.86      3.19 o 
  -3   3  11        5.79        4.28      1.02 o 
  -2   3  11        0.02        0.44      0.70 o 
  -1   3  11        3.55        2.24      0.80 o 
   0   3  11        1.46        0.81      0.36 o 
   1   3  11        2.67        2.75      0.81 o 
   2   3  11        0.83        1.24      0.68 o 
   3   3  11       21.43       22.47      2.23 o 
   4   3  11        0.53        0.14      0.41 o 
   5   3  11        3.76        4.46      0.94 o 
   6   3  11        0.80        0.99      0.49 o 
  -7   4  11        0.03        0.08      0.34 o 
  -6   4  11        3.49        2.86      0.73 o 
  -5   4  11       18.20       18.22      1.76 o 
  -4   4  11        5.16        5.75      1.08 o 
  -3   4  11        0.08       -0.52      0.52 o 
  -2   4  11        1.37        1.84      0.68 o 
  -1   4  11        1.76        2.91      0.56 o 
   0   4  11        0.23        0.34      0.41 o 
   1   4  11        0.79        0.37      0.56 o 
   2   4  11       10.28       10.33      1.45 o 
   3   4  11        3.55        2.51      0.76 o 
   4   4  11        0.06        0.26      0.37 o 
   5   4  11        3.80        4.08      0.75 o 
  -6   5  11        4.99        8.69      0.96 o 
  -5   5  11        0.00        0.10      0.62 o 
  -4   5  11       12.19       17.32      1.05 o 
  -3   5  11        0.74        1.12      0.36 o 
  -2   5  11        0.10       -0.05      0.28 o 
  -1   5  11        0.11        0.83      0.44 o 
   0   5  11        0.04       -0.35      0.39 o 
   1   5  11        1.71        2.55      0.69 o 
   2   5  11       28.02       37.93      2.39 o 
   3   5  11        2.96        4.43      0.74 o 
   4   5  11        0.09        0.34      0.24 o 
  -2 -13  12        0.51        0.52      0.30 o 
  -1 -13  12        0.97       -0.08      0.34 o 
   0 -13  12        4.31        2.76      0.65 o 
   1 -13  12        2.03        1.79      0.55 o 
   2 -13  12        2.23        2.48      0.37 o 
  -4 -12  12        4.19        4.72      0.79 o 
  -3 -12  12        0.28        0.49      0.29 o 
  -2 -12  12        0.00        0.06      0.23 o 
  -1 -12  12        7.80        5.89      0.53 o 
   0 -12  12        3.57        1.90      0.40 o 
   1 -12  12        0.17       -0.03      0.25 o 
   2 -12  12        3.52        3.32      0.49 o 
   3 -12  12        0.00       -0.10      0.26 o 
   4 -12  12        3.90        5.96      0.89 o 
   5 -12  12        0.14        0.56      0.39 o 
  -6 -11  12        0.12        0.39      0.42 o 
  -5 -11  12        4.14        3.63      0.79 o 
  -4 -11  12        0.00       -0.02      0.33 o 
  -3 -11  12        0.03        0.59      0.40 o 
  -2 -11  12        1.33        0.73      1.55 o 
  -1 -11  12        3.16        2.90      0.51 o 
   0 -11  12        0.13        0.43      0.32 o 
   1 -11  12        2.74        2.27      0.77 o 
   2 -11  12        0.03        0.07      0.41 o 
   3 -11  12        0.01        0.24      0.26 o 
   4 -11  12        8.79       10.63      1.11 o 
   5 -11  12       14.53       20.39      1.75 o 
   6 -11  12       11.73       16.45      1.41 o 
  -7 -10  12        2.23        2.60      0.62 o 
  -6 -10  12        1.28        1.09      0.56 o 
  -5 -10  12       14.50       14.44      1.04 o 
  -4 -10  12        3.18        2.78      0.67 o 
  -3 -10  12        0.03       -0.24      0.38 o 
  -2 -10  12        9.09        7.85      1.25 o 
  -1 -10  12        4.33        2.97      0.84 o 
   0 -10  12        3.22        3.10      0.88 o 
   1 -10  12        5.21        5.74      1.16 o 
   2 -10  12        0.88        1.45      0.67 o 
   3 -10  12        3.32        1.36      0.54 o 
   4 -10  12        0.01       -0.21      0.43 o 
   5 -10  12        3.94        3.29      0.82 o 
   6 -10  12       17.61       17.73      1.93 o 
   7 -10  12        0.67        0.40      0.29 o 
  -7  -9  12        1.42        2.11      0.37 o 
  -6  -9  12        3.30        2.83      0.48 o 
  -5  -9  12        0.26        0.55      0.47 o 
  -4  -9  12        8.54        9.06      1.27 o 
  -3  -9  12        7.03        6.27      1.14 o 
  -2  -9  12       63.63       65.32      3.58 o 
  -1  -9  12        8.74        6.55      1.24 o 
   0  -9  12       56.43       54.67      3.43 o 
   1  -9  12       38.58       43.35      3.13 o 
   2  -9  12       84.05       83.22      4.32 o 
   3  -9  12       67.44       70.33      3.93 o 
   4  -9  12       11.66       13.70      1.72 o 
   5  -9  12        5.69        5.53      0.72 o 
   6  -9  12        3.90        3.90      0.56 o 
   7  -9  12        1.64        1.94      0.53 o 
   8  -9  12        0.02        0.10      0.31 o 
  -8  -8  12        0.22        0.31      0.56 o 
  -7  -8  12        3.51        3.25      0.52 o 
  -6  -8  12       29.63       32.37      1.70 o 
  -5  -8  12       19.09       16.44      1.70 o 
  -4  -8  12       21.63       18.94      1.93 o 
  -3  -8  12       16.56       14.14      1.74 o 
  -2  -8  12        1.63        2.07      0.74 o 
  -1  -8  12       28.59       24.66      2.36 o 
   0  -8  12       21.48       24.06      2.35 o 
   1  -8  12       10.73       11.05      1.64 o 
   2  -8  12        0.65        1.21      0.45 o 
   3  -8  12       22.29       27.15      2.29 o 
   4  -8  12        9.82        9.45      1.47 o 
   5  -8  12        7.47        8.39      1.33 o 
   6  -8  12        1.23        1.30      0.42 o 
   7  -8  12        0.90        1.05      0.40 o 
   8  -8  12        1.43        1.81      0.49 o 
  -8  -7  12       29.94       29.13      1.43 o 
  -7  -7  12       27.76       32.42      1.61 o 
  -6  -7  12       38.34       36.81      2.48 o 
  -5  -7  12       54.20       48.19      3.00 o 
  -4  -7  12        1.55        0.90      0.58 o 
  -3  -7  12       23.55       19.41      2.01 o 
  -2  -7  12        3.22        3.59      0.92 o 
  -1  -7  12        5.49        4.77      1.10 o 
   0  -7  12        0.99        1.29      0.77 o 
   1  -7  12        2.39        2.56      0.89 o 
   2  -7  12        0.20        0.41      0.41 o 
   3  -7  12      279.91      296.85      5.72 o 
   4  -7  12       32.02       36.16      2.14 o 
   5  -7  12       56.12       65.83      2.72 o 
   6  -7  12        0.12       -0.09      0.96 o 
   7  -7  12       26.59       27.06      2.14 o 
   8  -7  12       15.02       15.43      1.39 o 
  -9  -6  12        2.03        1.09      0.38 o 
  -8  -6  12        1.70        1.13      0.52 o 
  -7  -6  12        5.76        6.05      0.78 o 
  -6  -6  12       10.92       10.16      1.40 o 
  -5  -6  12        0.18        0.48      0.38 o 
  -4  -6  12       12.64       10.59      1.49 o 
  -3  -6  12        3.08        2.88      0.87 o 
  -2  -6  12        0.93        0.33      0.42 o 
  -1  -6  12        0.10        0.24      0.40 o 
   0  -6  12        0.15        0.02      0.55 o 
   1  -6  12        3.28        4.19      1.06 o 
   2  -6  12       90.65       87.94      3.18 o 
   3  -6  12       42.86       46.29      2.30 o 
   4  -6  12      196.05      205.98      4.70 o 
   5  -6  12        3.86        4.21      0.67 o 
   6  -6  12        0.55        1.29      0.56 o 
   7  -6  12        2.35        2.02      0.71 o 
   8  -6  12       17.59       19.99      1.70 o 
   9  -6  12        3.23        2.60      0.54 o 
  -9  -5  12        5.69        7.46      0.89 o 
  -8  -5  12        8.46        8.48      1.13 o 
  -7  -5  12        5.86        5.42      0.73 o 
  -6  -5  12        0.96        1.06      0.59 o 
  -5  -5  12        0.45        0.36      0.44 o 
  -4  -5  12       21.30       19.30      2.00 o 
  -3  -5  12        8.15        7.49      1.33 o 
  -2  -5  12        6.27        6.66      1.20 o 
  -1  -5  12        1.32        0.55      0.52 o 
   0  -5  12       14.20       12.87      1.67 o 
   1  -5  12      122.68      121.25      5.06 o 
   2  -5  12      408.27      405.41     13.35 o 
   3  -5  12       36.08       41.69      3.17 o 
   4  -5  12        1.19        1.83      0.86 o 
   5  -5  12       54.74       51.81      3.47 o 
   6  -5  12        4.51        3.73      0.96 o 
   7  -5  12        2.88        2.42      0.80 o 
   8  -5  12        2.21        3.79      0.82 o 
   9  -5  12        0.00       -0.20      0.23 o 
  -9  -4  12        5.45        6.11      0.85 o 
  -8  -4  12        5.15        4.23      0.85 o 
  -7  -4  12        3.14        3.34      0.85 o 
  -6  -4  12       66.74       65.87      3.55 o 
  -5  -4  12        6.85        6.29      0.85 o 
  -4  -4  12        0.36        0.43      0.34 o 
  -3  -4  12        0.29       -0.12      0.38 o 
  -2  -4  12        0.02       -0.12      0.45 o 
  -1  -4  12       11.45       10.24      1.08 o 
   0  -4  12        0.36        0.43      0.51 o 
   1  -4  12       27.93       29.30      2.40 o 
   2  -4  12       16.19       15.07      1.97 o 
   3  -4  12        0.39        1.00      0.80 o 
   4  -4  12        0.75        0.45      0.50 o 
   5  -4  12        4.68        3.99      1.02 o 
   6  -4  12        0.01        0.14      0.41 o 
   7  -4  12        1.67        1.84      0.68 o 
   8  -4  12        0.36        0.59      0.48 o 
   9  -4  12       10.28       11.16      1.04 o 
 -10  -3  12        6.06        6.68      0.71 o 
  -9  -3  12        0.38        0.56      0.37 o 
  -8  -3  12        1.01        1.60      0.58 o 
  -7  -3  12       44.98       47.33      2.85 o 
  -6  -3  12       45.58       41.82      2.04 o 
  -5  -3  12      107.48      109.56      3.41 o 
  -4  -3  12       21.77       21.71      1.54 o 
  -3  -3  12       12.45       10.77      1.10 o 
  -2  -3  12       96.33       90.83      4.16 o 
  -1  -3  12       40.17       41.75      2.08 o 
   0  -3  12        0.86        1.03      0.40 o 
   1  -3  12        0.22       -0.34      0.56 o 
   2  -3  12        8.93        8.49      1.00 o 
   3  -3  12       30.01       29.82      2.75 o 
   4  -3  12       11.15        9.78      1.61 o 
   5  -3  12       13.23        9.97      1.57 o 
   6  -3  12        0.11        0.25      0.38 o 
   7  -3  12        0.68        0.63      0.49 o 
   8  -3  12        0.02        0.29      0.29 o 
  -9  -2  12        0.03       -0.39      0.40 o 
  -8  -2  12       22.83       24.44      1.86 o 
  -7  -2  12       45.23       41.24      1.86 o 
  -6  -2  12        7.78        7.52      0.91 o 
  -5  -2  12        5.40        5.58      0.83 o 
  -4  -2  12       16.49       18.38      1.44 o 
  -3  -2  12      102.35      104.46      3.30 o 
  -2  -2  12        0.65        0.31      0.34 o 
  -1  -2  12       42.68       42.57      3.16 o 
   0  -2  12        0.00        0.56      0.57 o 
   1  -2  12       32.81       31.12      2.80 o 
   2  -2  12       26.41       24.16      2.13 o 
   3  -2  12       14.89       18.00      1.48 o 
   4  -2  12       10.83        9.83      1.09 o 
   5  -2  12        1.38        1.70      0.54 o 
   6  -2  12        6.17        6.84      1.16 o 
   7  -2  12        5.56        5.42      0.93 o 
   8  -2  12        2.29        2.86      0.45 o 
  -9  -1  12        0.01        0.45      0.33 o 
  -8  -1  12        0.19       -0.01      0.25 o 
  -7  -1  12        1.47        1.61      0.45 o 
  -6  -1  12       48.80       54.94      2.22 o 
  -5  -1  12        1.28        0.96      0.54 o 
  -4  -1  12        2.20        2.88      0.60 o 
  -3  -1  12       60.08       58.85      3.84 o 
  -2  -1  12        3.86        1.35      0.65 o 
  -1  -1  12       22.18       22.96      1.65 o 
   0  -1  12       24.39       26.30      1.77 o 
   1  -1  12        3.09        2.50      0.62 o 
   2  -1  12        0.49        0.00      0.35 o 
   3  -1  12        4.77        3.82      0.74 o 
   4  -1  12        0.23        0.11      0.78 o 
   5  -1  12        0.34        0.13      0.70 o 
   6  -1  12       12.33       12.66      1.00 o 
   7  -1  12       10.02        8.30      0.70 o 
   8  -1  12        6.47        5.90      0.86 o 
  -8   0  12        4.80        4.07      0.51 o 
  -7   0  12        5.70        6.04      0.69 o 
  -6   0  12        8.29        7.07      0.81 o 
  -5   0  12       16.19       18.38      1.29 o 
  -4   0  12        2.81        4.45      1.08 o 
  -3   0  12        6.98        6.21      0.87 o 
  -2   0  12        4.25        4.65      0.76 o 
  -1   0  12        4.63        2.70      0.65 o 
   0   0  12        0.04       -0.36      0.39 o 
   1   0  12        0.14       -0.28      0.58 o 
   2   0  12       16.82       14.36      1.32 o 
   3   0  12        3.54        4.19      0.76 o 
   4   0  12        4.00        4.66      1.06 o 
   5   0  12       18.41       14.92      1.70 o 
   6   0  12       30.43       29.63      2.14 o 
   7   0  12       15.27       16.81      1.00 o 
  -8   1  12        0.37        0.22      0.33 o 
  -7   1  12        0.58        1.27      0.47 o 
  -6   1  12        0.65        0.36      0.51 o 
  -5   1  12        2.22        2.45      0.74 o 
  -4   1  12        0.08       -0.21      0.50 o 
  -3   1  12        0.36        0.70      0.48 o 
  -2   1  12       14.81       14.92      1.83 o 
  -1   1  12        3.62        5.67      1.19 o 
   0   1  12        3.78        3.08      0.64 o 
   1   1  12       42.94       39.43      2.07 o 
   2   1  12        2.57        3.23      0.67 o 
   3   1  12        9.32        8.86      1.43 o 
   4   1  12        2.75        2.43      0.83 o 
   5   1  12        0.32       -0.28      0.40 o 
   6   1  12        0.68        1.66      0.42 o 
  -7   2  12        3.19        2.39      0.60 o 
  -6   2  12        1.44        0.64      0.55 o 
  -5   2  12        0.02       -0.30      0.42 o 
  -4   2  12        4.14        4.35      1.02 o 
  -3   2  12        6.03        4.80      1.05 o 
  -2   2  12        5.49        4.96      1.06 o 
  -1   2  12       27.85       31.36      2.41 o 
   0   2  12        7.13        7.92      1.37 o 
   1   2  12       11.23       11.40      1.63 o 
   2   2  12        0.07        0.07      0.49 o 
   3   2  12        1.18        1.76      0.60 o 
   4   2  12        0.42        0.70      0.35 o 
   5   2  12        0.63        0.32      0.67 o 
   6   2  12        1.29        1.45      0.51 o 
  -7   3  12        3.78        2.08      0.45 o 
  -6   3  12        3.83        5.10      0.86 o 
  -5   3  12        0.70        0.35      0.41 o 
  -4   3  12        0.00       -0.49      0.49 o 
  -3   3  12        0.14        0.58      0.46 o 
  -2   3  12        5.43        4.88      0.96 o 
  -1   3  12        1.74        1.99      0.44 o 
   0   3  12        5.41        2.94      0.84 o 
   1   3  12        3.99        4.03      0.91 o 
   2   3  12        1.15        0.62      0.50 o 
   3   3  12        1.40        1.77      0.60 o 
   4   3  12        4.54        5.14      0.90 o 
   5   3  12        0.07        0.10      0.29 o 
  -5   4  12        9.33        7.93      0.95 o 
  -4   4  12        3.25        5.09      0.56 o 
  -3   4  12        0.00        0.13      0.25 o 
  -2   4  12        1.73        2.06      0.46 o 
  -1   4  12        1.07        1.28      0.47 o 
   0   4  12        0.83        0.71      0.47 o 
   1   4  12        1.47        2.06      0.64 o 
   2   4  12        0.07        0.09      0.36 o 
   3   4  12        2.05        2.23      0.55 o 
  -2 -12  13        0.19        0.40      0.44 o 
  -1 -12  13        2.98        1.85      0.35 o 
   0 -12  13        0.17        0.30      0.27 o 
   1 -12  13        0.12        0.40      0.24 o 
   2 -12  13        0.09        0.06      0.22 o 
   3 -12  13        0.22        0.25      0.31 o 
  -5 -11  13        5.95        5.93      0.84 o 
  -4 -11  13        4.16        3.56      0.76 o 
  -3 -11  13        0.11        0.12      0.24 o 
  -2 -11  13        0.02       -0.18      0.39 o 
  -1 -11  13        5.40        4.40      0.62 o 
   0 -11  13        1.81        2.18      0.45 o 
   1 -11  13       10.66       10.44      1.29 o 
   2 -11  13        3.18        2.59      0.48 o 
   3 -11  13        0.61       -0.21      0.62 o 
   4 -11  13        3.60        4.12      0.80 o 
   5 -11  13        0.00       -0.22      0.36 o 
  -6 -10  13        0.39        0.38      0.32 o 
  -5 -10  13        8.23        7.33      0.66 o 
  -4 -10  13        3.12        2.49      0.88 o 
  -3 -10  13        1.93        1.82      0.58 o 
  -2 -10  13        0.04        0.01      0.39 o 
  -1 -10  13        1.15        1.82      0.65 o 
   0 -10  13        0.03        0.01      0.38 o 
   1 -10  13        7.02        6.21      1.15 o 
   2 -10  13        5.66        6.87      1.15 o 
   3 -10  13       13.07       16.32      1.70 o 
   4 -10  13       10.30       10.19      1.25 o 
   5 -10  13        6.02        7.12      1.01 o 
   6 -10  13       21.61       25.16      1.55 o 
  -6  -9  13        9.92        9.59      0.77 o 
  -5  -9  13        4.68        4.12      0.60 o 
  -4  -9  13        0.34        0.94      0.48 o 
  -3  -9  13       19.29       18.93      1.78 o 
  -2  -9  13       76.79       70.79      3.55 o 
  -1  -9  13        3.28        2.53      0.79 o 
   0  -9  13       14.84       15.80      1.23 o 
   1  -9  13       98.65      113.18      8.30 o 
   2  -9  13        4.96        6.53      1.25 o 
   3  -9  13       24.12       31.11      2.44 o 
   4  -9  13       49.04       51.22      2.99 o 
   5  -9  13        2.58        3.82      0.56 o 
   6  -9  13       11.16       10.89      1.67 o 
  -7  -8  13        0.01       -0.02      0.47 o 
  -6  -8  13        0.06        0.05      0.24 o 
  -5  -8  13        2.56        2.06      0.59 o 
  -4  -8  13        6.21        4.92      0.98 o 
  -3  -8  13       18.84       18.34      1.86 o 
  -2  -8  13        5.03        4.67      1.01 o 
  -1  -8  13        0.01       -0.03      0.41 o 
   0  -8  13        3.60        3.78      0.95 o 
   1  -8  13       47.07       52.90      2.44 o 
   2  -8  13        0.00        0.47      0.44 o 
   3  -8  13       17.10       17.79      2.16 o 
   4  -8  13        1.37        2.07      0.73 o 
   5  -8  13        1.44        1.37      0.58 o 
   6  -8  13        0.54       -0.11      0.26 o 
   7  -8  13        0.99        1.85      0.47 o 
  -8  -7  13        5.38        5.38      0.69 o 
  -7  -7  13        4.46        5.62      0.61 o 
  -6  -7  13       42.98       40.87      1.83 o 
  -5  -7  13        1.55        1.22      0.57 o 
  -4  -7  13       18.45       16.58      1.76 o 
  -3  -7  13       18.11       17.41      1.87 o 
  -2  -7  13       14.73       11.62      1.58 o 
  -1  -7  13        0.37        0.75      0.53 o 
   0  -7  13        2.92        2.66      0.88 o 
   1  -7  13       10.59       11.15      1.13 o 
   2  -7  13        3.29        4.10      0.73 o 
   3  -7  13       30.92       34.43      1.87 o 
   4  -7  13        9.32        9.45      0.94 o 
   5  -7  13        0.64       -0.16      0.55 o 
   6  -7  13        0.10       -0.11      0.41 o 
   7  -7  13        8.86        9.31      1.05 o 
  -8  -6  13       64.19       68.73      2.53 o 
  -7  -6  13       79.47       84.77      3.59 o 
  -6  -6  13        0.13       -0.43      0.46 o 
  -5  -6  13        1.59        0.85      0.45 o 
  -4  -6  13       20.44       19.05      1.93 o 
  -3  -6  13        4.10        4.20      1.01 o 
  -2  -6  13        0.02        0.25      0.42 o 
  -1  -6  13        2.94        2.91      0.82 o 
   0  -6  13        2.39        1.24      0.66 o 
   1  -6  13       31.62       31.38      1.89 o 
   2  -6  13      185.65      197.39      4.58 o 
   3  -6  13      182.30      192.17      6.40 o 
   4  -6  13        1.68        0.67      0.92 o 
   5  -6  13        6.63        6.32      1.06 o 
   6  -6  13       24.91       24.55      2.05 o 
   7  -6  13        0.45        1.32      0.47 o 
   8  -6  13        4.70        6.18      0.78 o 
  -8  -5  13        7.09        7.16      0.92 o 
  -7  -5  13        4.50        5.33      0.93 o 
  -6  -5  13       33.18       35.56      2.39 o 
  -5  -5  13        3.99        3.27      0.73 o 
  -4  -5  13        3.93        4.05      0.98 o 
  -3  -5  13        1.29        0.39      0.60 o 
  -2  -5  13        0.20        0.28      0.43 o 
  -1  -5  13        2.75        1.52      0.61 o 
   0  -5  13       58.78       61.24      3.52 o 
   1  -5  13       90.92       96.55      4.68 o 
   2  -5  13       14.24       14.30      1.25 o 
   3  -5  13       18.86       16.60      1.96 o 
   4  -5  13        5.25        6.44      1.26 o 
   5  -5  13        0.19        0.08      0.42 o 
   6  -5  13        4.12        3.59      0.85 o 
   7  -5  13        0.05       -0.01      0.33 o 
   8  -5  13        3.50        3.82      0.65 o 
  -9  -4  13        0.92        0.68      0.34 o 
  -8  -4  13       21.99       24.27      1.64 o 
  -7  -4  13       44.54       47.24      2.57 o 
  -6  -4  13        1.86        1.10      0.50 o 
  -5  -4  13       15.09       14.13      1.62 o 
  -4  -4  13       16.70       17.14      1.83 o 
  -3  -4  13        4.14        2.66      0.74 o 
  -2  -4  13        4.98        4.75      1.06 o 
  -1  -4  13       22.04       22.22      2.08 o 
   0  -4  13        4.39        3.37      0.81 o 
   1  -4  13      100.28       98.74      4.89 o 
   2  -4  13      129.72      132.17      5.65 o 
   3  -4  13       14.27       12.26      1.69 o 
   4  -4  13       17.69       16.99      1.94 o 
   5  -4  13        0.12        0.02      0.44 o 
   6  -4  13        0.79        0.38      0.45 o 
   7  -4  13        1.36        1.42      0.57 o 
   8  -4  13        0.26        0.44      0.24 o 
  -8  -3  13        8.49        7.99      0.97 o 
  -7  -3  13        4.31        5.81      0.95 o 
  -6  -3  13       49.84       48.61      2.74 o 
  -5  -3  13        0.59        0.98      0.42 o 
  -4  -3  13        8.49        7.24      0.87 o 
  -3  -3  13        1.12        0.25      0.35 o 
  -2  -3  13       36.59       38.96      2.62 o 
  -1  -3  13        1.89        1.62      0.51 o 
   0  -3  13       68.79       69.37      4.08 o 
   1  -3  13        6.50        6.91      1.27 o 
   2  -3  13        9.64        9.84      1.58 o 
   3  -3  13        4.19        3.20      0.92 o 
   4  -3  13        4.47        3.45      0.98 o 
   5  -3  13        0.69        1.23      0.62 o 
   6  -3  13        2.08        1.07      0.50 o 
   7  -3  13        0.20        0.25      0.28 o 
  -8  -2  13        1.89        1.73      0.49 o 
  -7  -2  13        0.54        0.99      0.45 o 
  -6  -2  13        4.86        4.08      0.58 o 
  -5  -2  13       33.28       27.84      1.55 o 
  -4  -2  13       45.69       43.81      2.01 o 
  -3  -2  13        0.27        0.73      0.41 o 
  -2  -2  13        8.81        8.72      1.43 o 
  -1  -2  13       31.06       23.36      1.65 o 
   0  -2  13       67.94       67.61      2.71 o 
   1  -2  13       14.98       16.17      1.37 o 
   2  -2  13        0.96        0.94      0.39 o 
   3  -2  13        2.05        1.61      0.70 o 
   4  -2  13        5.56        6.05      0.87 o 
   5  -2  13        6.61        6.86      1.05 o 
   6  -2  13        4.54        5.92      0.90 o 
  -7  -1  13        4.66        3.83      0.48 o 
  -6  -1  13       14.58       15.56      1.03 o 
  -5  -1  13        2.94        2.22      0.49 o 
  -4  -1  13        1.14        0.51      0.43 o 
  -3  -1  13        1.40        1.86      0.52 o 
  -2  -1  13       74.64       78.04      2.83 o 
  -1  -1  13        6.31        3.56      0.68 o 
   0  -1  13        5.66        3.84      0.70 o 
   1  -1  13        4.93        4.81      0.73 o 
   2  -1  13        1.45        1.06      0.44 o 
   3  -1  13        0.01       -0.16      0.34 o 
   4  -1  13        0.24        1.40      0.40 o 
   5  -1  13       18.50       22.14      1.18 o 
   7  -1  13        7.74       10.84      1.05 o 
  -7   0  13        8.31        9.08      1.03 o 
  -6   0  13        2.25        1.31      0.53 o 
  -5   0  13       16.99       20.53      1.92 o 
  -4   0  13        1.36        1.19      0.63 o 
  -3   0  13        0.11        0.17      0.44 o 
  -2   0  13        5.49        4.84      0.69 o 
  -1   0  13        3.87        1.90      0.51 o 
   0   0  13        0.05        0.15      0.32 o 
   1   0  13        0.11       -0.13      0.40 o 
   2   0  13        8.43        8.07      0.90 o 
   3   0  13        0.57        0.65      0.57 o 
   4   0  13        0.03        0.65      0.46 o 
   5   0  13        0.89        1.50      0.53 o 
   6   0  13        0.26        0.15      0.31 o 
  -7   1  13        1.73        1.45      0.41 o 
  -6   1  13        0.45        0.87      0.54 o 
  -5   1  13        0.30        0.51      0.40 o 
  -4   1  13        0.40        0.54      0.50 o 
  -3   1  13        1.24        1.65      0.62 o 
  -2   1  13        3.64        4.22      0.92 o 
  -1   1  13        4.45        2.92      0.78 o 
   0   1  13        5.49        4.56      0.98 o 
   1   1  13        0.15       -0.17      0.46 o 
   2   1  13        0.01        0.24      0.32 o 
   3   1  13        0.71        0.37      0.41 o 
   4   1  13        1.27        1.68      0.59 o 
   5   1  13       19.71       23.07      1.55 o 
  -6   2  13        4.04        3.65      0.66 o 
  -5   2  13        0.38        0.51      0.33 o 
  -4   2  13        0.38       -0.12      0.38 o 
  -3   2  13        2.65        3.18      0.73 o 
  -2   2  13        5.84        4.53      0.85 o 
  -1   2  13        3.00        2.93      0.48 o 
   0   2  13        4.27        4.46      0.96 o 
   1   2  13        0.16        0.28      0.38 o 
   2   2  13        2.25        2.71      0.75 o 
   3   2  13        0.57        0.81      0.45 o 
   4   2  13        5.96        6.63      0.90 o 
  -4   3  13        1.92        3.45      0.44 o 
  -3   3  13        7.64        7.30      0.64 o 
  -2   3  13        0.07        0.24      0.28 o 
  -1   3  13        1.69        1.94      0.55 o 
   0   3  13        0.33        0.72      0.38 o 
   1   3  13        0.82        1.62      0.54 o 
   2   3  13        0.17        0.14      0.33 o 
  -3 -11  14        0.49       -0.32      0.32 o 
  -2 -11  14        0.00        0.27      0.21 o 
  -1 -11  14        0.11       -0.21      0.23 o 
   0 -11  14        4.73        4.80      0.80 o 
   1 -11  14        1.37        1.76      0.38 o 
   2 -11  14        2.96        1.33      0.29 o 
   3 -11  14        1.65        1.43      0.42 o 
  -4 -10  14        5.38        5.11      1.37 o 
  -3 -10  14        0.15       -0.12      0.25 o 
  -2 -10  14        0.04       -0.38      0.38 o 
  -1 -10  14        6.17        8.82      1.12 o 
   0 -10  14        8.93        8.65      1.13 o 
   1 -10  14        0.58        0.61      0.53 o 
   2 -10  14       52.88       57.27      2.80 o 
   3 -10  14        0.29        0.07      0.39 o 
   4 -10  14        0.97        1.19      0.45 o 
  -5  -9  14        7.01        6.19      0.62 o 
  -4  -9  14        4.42        4.75      0.61 o 
  -3  -9  14        5.75        4.27      0.81 o 
  -2  -9  14        0.10       -0.10      0.44 o 
  -1  -9  14        0.27        0.72      0.33 o 
   0  -9  14       51.78       56.88      2.24 o 
   1  -9  14       10.31       12.75      0.97 o 
   2  -9  14       82.67       87.99      3.70 o 
   3  -9  14       43.05       43.55      2.49 o 
   4  -9  14        5.95        5.44      0.68 o 
  -6  -8  14        1.30        1.57      0.35 o 
  -5  -8  14        0.40        0.10      0.28 o 
  -4  -8  14        0.41        0.25      0.33 o 
  -3  -8  14        7.44        7.12      1.12 o 
  -2  -8  14        0.02       -0.13      0.40 o 
  -1  -8  14       27.75       29.39      2.28 o 
   0  -8  14       59.03       64.89      4.49 o 
   1  -8  14       17.89       17.67      1.26 o 
   2  -8  14        6.37        5.52      0.69 o 
   3  -8  14        5.93        5.62      0.75 o 
   4  -8  14        0.07       -0.45      0.45 o 
   5  -8  14        0.35        0.28      0.32 o 
  -7  -7  14       13.20       11.30      0.93 o 
  -6  -7  14        0.66        0.98      0.34 o 
  -5  -7  14        2.15        1.57      0.54 o 
  -4  -7  14        4.15        3.70      0.83 o 
  -3  -7  14        0.41       -0.52      0.52 o 
  -2  -7  14       12.55       13.12      1.55 o 
  -1  -7  14        2.12        1.86      0.69 o 
   0  -7  14        8.47       10.18      1.01 o 
   1  -7  14        6.79        8.81      0.93 o 
   2  -7  14        1.60        2.19      0.51 o 
   3  -7  14       10.28       12.15      0.98 o 
   4  -7  14        9.22        8.77      1.14 o 
   5  -7  14        1.25        2.08      0.61 o 
   6  -7  14        0.12        0.66      0.30 o 
  -7  -6  14        0.10        1.53      0.49 o 
  -6  -6  14       19.36       22.86      1.41 o 
  -5  -6  14        1.35        1.61      0.60 o 
  -4  -6  14        4.76        6.66      1.05 o 
  -3  -6  14        1.50        2.10      0.66 o 
  -2  -6  14        0.33        0.65      0.37 o 
  -1  -6  14        4.02        4.62      0.96 o 
   0  -6  14        0.99        0.92      0.33 o 
   1  -6  14       39.02       44.39      2.04 o 
   2  -6  14       31.68       32.67      2.24 o 
   3  -6  14        0.14       -0.49      0.56 o 
   4  -6  14        0.00       -0.43      0.61 o 
   5  -6  14        0.31        1.64      0.55 o 
   6  -6  14        1.84        2.83      0.61 o 
  -7  -5  14        0.00        0.04      0.27 o 
  -6  -5  14        8.94       10.23      1.15 o 
  -5  -5  14        2.57        2.36      0.67 o 
  -4  -5  14        4.75        5.05      0.90 o 
  -3  -5  14        1.29        1.44      0.56 o 
  -2  -5  14       25.84       27.29      2.21 o 
  -1  -5  14        5.07        4.12      0.84 o 
   0  -5  14       18.31       21.13      1.41 o 
   1  -5  14        0.42        0.33      0.38 o 
   2  -5  14       10.01       10.40      1.51 o 
   3  -5  14       18.40       17.64      1.91 o 
   4  -5  14        4.78        4.00      0.93 o 
   5  -5  14        3.28        2.77      0.68 o 
   6  -5  14        0.08       -0.24      0.29 o 
  -7  -4  14       22.35       25.20      1.56 o 
  -6  -4  14        4.40        3.23      0.68 o 
  -5  -4  14       25.17       27.90      1.98 o 
  -4  -4  14        9.72       10.68      1.28 o 
  -3  -4  14        3.27        2.58      0.74 o 
  -2  -4  14        1.84        2.09      0.69 o 
  -1  -4  14        1.51        1.32      0.44 o 
   0  -4  14       40.60       44.10      3.08 o 
   1  -4  14        4.47        3.65      1.01 o 
   2  -4  14       31.50       31.55      2.56 o 
   3  -4  14       33.00       33.32      2.58 o 
   4  -4  14        0.33        0.35      0.47 o 
   5  -4  14        3.61        2.62      0.62 o 
   6  -4  14        0.53        0.60      0.34 o 
  -7  -3  14        0.12        0.17      0.26 o 
  -6  -3  14        0.84        0.68      0.40 o 
  -5  -3  14        8.07        8.28      1.05 o 
  -4  -3  14       14.31       13.87      1.38 o 
  -3  -3  14        0.12       -0.37      0.37 o 
  -2  -3  14        5.14        3.87      0.94 o 
  -1  -3  14        3.55        2.74      0.82 o 
   0  -3  14        0.15        0.48      0.34 o 
   1  -3  14        2.90        2.89      0.83 o 
   2  -3  14       15.57       16.04      1.82 o 
   3  -3  14        2.94        2.91      0.84 o 
   4  -3  14        5.21        6.47      1.00 o 
   5  -3  14        0.05       -0.28      0.32 o 
  -6  -2  14        3.12        2.76      0.55 o 
  -5  -2  14        5.82        4.87      0.55 o 
  -4  -2  14        2.93        3.40      0.58 o 
  -3  -2  14        0.59        0.65      0.36 o 
  -2  -2  14       29.78       27.08      1.55 o 
  -1  -2  14        4.28        5.31      1.04 o 
   0  -2  14        4.36        3.43      0.60 o 
   1  -2  14        1.22        1.06      0.40 o 
   2  -2  14        7.46        7.02      0.82 o 
   3  -2  14        0.04        0.99      0.52 o 
   4  -2  14        1.01        1.10      0.43 o 
  -5  -1  14       17.95       16.42      1.51 o 
  -4  -1  14       12.94       15.58      1.61 o 
  -3  -1  14       11.37       12.41      0.96 o 
  -2  -1  14       19.54       19.98      1.48 o 
  -1  -1  14        2.79        1.73      0.59 o 
   0  -1  14        1.16        1.15      0.41 o 
   1  -1  14        0.28        0.42      0.26 o 
   2  -1  14        0.38        0.03      0.28 o 
   3  -1  14        0.36        1.18      0.45 o 
   4  -1  14        6.47        6.76      0.86 o 
  -5   0  14        5.62        6.49      0.93 o 
  -4   0  14        0.44        1.15      0.55 o 
  -3   0  14       12.66       10.74      1.30 o 
  -2   0  14        0.05       -0.12      0.48 o 
  -1   0  14        0.07        0.02      0.31 o 
   0   0  14        0.38        0.24      0.32 o 
   1   0  14        0.03       -0.46      0.46 o 
   2   0  14        0.29       -0.02      0.30 o 
   3   0  14        0.59        1.64      0.52 o 
  -5   1  14        3.32        3.57      0.57 o 
  -4   1  14        0.45        0.09      0.32 o 
  -3   1  14        0.06       -0.27      0.27 o 
  -2   1  14        0.12        0.43      0.39 o 
  -1   1  14        0.53        0.44      0.37 o 
   0   1  14        0.84        1.71      0.56 o 
   1   1  14        7.02        8.09      1.03 o 
   2   1  14        0.02        0.39      0.34 o 
  -3   2  14        5.27        4.54      0.68 o 
  -2   2  14       11.34       14.22      1.19 o 
  -1   2  14        1.22        0.15      0.29 o 
   0   2  14        2.41        3.14      0.62 o 
  -2 -10  15        0.02        0.30      0.44 o 
  -1 -10  15        0.69        0.27      0.20 o 
   0 -10  15        3.87        3.87      0.67 o 
   1 -10  15        1.92        1.53      0.46 o 
  -4  -9  15        0.16       -0.36      0.36 o 
  -3  -9  15        6.04        6.46      0.56 o 
  -2  -9  15        2.33        1.56      0.34 o 
  -1  -9  15        0.87        0.64      0.40 o 
   0  -9  15       10.19       13.36      0.85 o 
   1  -9  15       67.20       74.35      2.92 o 
   2  -9  15       12.11       13.65      1.21 o 
  -4  -8  15        5.30        7.33      0.87 o 
  -3  -8  15        0.08       -0.11      0.38 o 
  -2  -8  15        1.74        1.21      0.36 o 
  -1  -8  15       31.35       35.98      1.55 o 
   0  -8  15        7.35        6.83      0.71 o 
   1  -8  15       93.31      106.22      2.53 o 
   2  -8  15        0.08       -0.07      0.41 o 
   4  -8  15        0.11        0.14      0.35 o 
  -5  -7  15        3.55        2.72      0.56 o 
  -4  -7  15        9.77        9.80      1.08 o 
  -3  -7  15        6.95        6.21      0.92 o 
  -2  -7  15        3.03        4.72      0.61 o 
  -1  -7  15        2.93        2.49      0.50 o 
   0  -7  15        7.68        6.18      0.70 o 
   1  -7  15       15.75       18.59      1.13 o 
   2  -7  15        0.67        0.70      0.28 o 
   3  -7  15        0.61        0.24      0.36 o 
   4  -7  15        0.14       -0.28      0.38 o 
  -5  -6  15        1.79        0.91      0.40 o 
  -4  -6  15        0.05        0.15      0.31 o 
  -3  -6  15        0.47        0.34      0.37 o 
  -2  -6  15        0.75        1.77      0.42 o 
  -1  -6  15        3.12        3.04      0.55 o 
   0  -6  15        2.88        2.37      0.48 o 
   1  -6  15        9.82       10.58      0.83 o 
   2  -6  15        0.36        0.71      0.46 o 
   3  -6  15        0.05        0.30      0.33 o 
   4  -6  15        4.89        3.99      0.71 o 
   5  -6  15        0.38        0.31      0.31 o 
  -5  -5  15        3.13        2.70      0.55 o 
  -4  -5  15        1.02        0.66      0.33 o 
  -3  -5  15        3.08        3.52      0.52 o 
  -2  -5  15       10.71       11.62      0.90 o 
  -1  -5  15        8.50        8.51      0.78 o 
   0  -5  15        0.30        0.30      0.41 o 
   1  -5  15       16.30       16.38      1.64 o 
   2  -5  15        0.83        0.80      0.45 o 
   3  -5  15        0.00        0.62      0.40 o 
   4  -5  15        0.36        0.73      0.32 o 
  -5  -4  15        0.15       -0.19      0.20 o 
  -4  -4  15        3.71        2.70      0.55 o 
  -3  -4  15       24.85       27.29      1.25 o 
  -2  -4  15       23.21       21.29      1.81 o 
  -1  -4  15       15.74       16.08      1.63 o 
   0  -4  15       35.59       41.07      2.59 o 
   1  -4  15       21.33       22.46      1.91 o 
   2  -4  15        1.12        0.91      0.42 o 
   3  -4  15        4.47        6.53      0.68 o 
   4  -4  15       17.26       17.45      1.32 o 
  -4  -3  15        7.84        7.85      0.93 o 
  -3  -3  15        2.61        2.43      0.63 o 
  -2  -3  15        7.54        7.25      1.06 o 
  -1  -3  15        1.20        1.88      0.61 o 
   0  -3  15       16.01       13.49      1.43 o 
   1  -3  15       25.59       27.16      2.05 o 
   2  -3  15        1.76        0.95      0.48 o 
   3  -3  15        0.23        0.81      0.28 o 
  -3  -2  15        0.31        0.19      0.20 o 
  -2  -2  15        6.78        7.26      0.83 o 
  -1  -2  15        5.06        6.84      0.66 o 
   0  -2  15        0.86        1.42      0.85 o 
   1  -2  15        0.19        0.52      0.39 o 
  -3  -1  15       23.05       25.03      1.53 o 
  -2  -1  15        1.91        3.44      0.66 o 
  -1  -1  15        5.68        7.21      0.89 o 
   0  -1  15        1.54        1.17      0.43 o 
  -2  -7  16        4.94        5.20      0.72 o 
  -1  -7  16       12.87       13.24      1.14 o 
   0  -7  16        0.70        0.43      0.31 o 
  -2  -6  16        0.20        0.39      0.31 o 
  -1  -6  16        1.33        1.39      0.47 o 
   0  -6  16        0.36        0.69      0.35 o 
   1  -6  16        1.14        0.60      0.30 o 
  -2  -5  16       10.16       10.10      1.02 o 
  -1  -5  16       12.32       11.37      1.12 o 
   0  -5  16        4.48        4.95      0.78 o 
   1  -5  16        7.91        7.35      0.87 o 
  -1  -4  16        4.35        5.25      0.73 o 
   0  -4  16        2.86        4.12      0.67 o 
   1  -4  16       18.99       19.67      1.37 o 
                                                 
